# Supplementary material for: Bioreactor-Grown Bacillus of Calmette and Guérin (BCG) Vaccine Protects Badgers against Virulent Mycobacterium bovis When Administered Orally: Identifying Limitations in Baited Vaccine Delivery
Source: Pharmaceutics. 2020 Aug 18;12(8):782. doi: 10.3390/pharmaceutics12080782 (PMC7463497; doi:10.3390/pharmaceutics12080782)
Supplement: Supplementary file 1 [file pharmaceutics-12-00782-s001.zip]

Archive with 4 entries (4 files):
- Spreadsheet S1.xlsx
- Spreadsheet S2.xlsx
- Spreadsheet S3.xlsx
- Spreadsheet S4.xlsx
