# Supplementary material for: Bioreactor-Grown Bacillus of Calmette and Guérin (BCG) Vaccine Protects Badgers against Virulent Mycobacterium bovis When Administered Orally: Identifying Limitations in Baited Vaccine Delivery
Source: Pharmaceutics. 2020 Aug 18;12(8):782. doi: 10.3390/pharmaceutics12080782 (PMC7463497; doi:10.3390/pharmaceutics12080782)
Supplement: Supplementary file 1 [file pharmaceutics-12-00782-s001.zip › Spreadsheet S1.xlsx]

## Sheet: VES PM Tissue ScoresMC
VES PM Tissue Scoring Report : VES 9
Chip ID	NEC-001		NEC-035				NEC-041			NEC-049		NEC-077		NEC-1081		NEC-110		NEC-113		NEC-1856		NEC-257		NEC-2576		NEC-260		NEC-261		NEC-293		NEC-315		NEC-325		NEC-326		NEC-337		NEC-338		NEC-349		NEC-351		NEC-371		NEC-373
Tissue Type	VL Score	Granuloma Score	VL Score	Granuloma Score			VL Score		Granuloma Score	VL Score	Granuloma Score	VL Score	Granuloma Score	VL Score	Granuloma Score	VL Score	Granuloma Score	VL Score	Granuloma Score	VL Score	Granuloma Score	VL Score	Granuloma Score	VL Score	Granuloma Score	VL Score	Granuloma Score	VL Score	Granuloma Score	VL Score	Granuloma Score	VL Score	Granuloma Score	VL Score	Granuloma Score	VL Score	Granuloma Score	VL Score	Granuloma Score	VL Score	Granuloma Score	VL Score	Granuloma Score	VL Score	Granuloma Score	VL Score	Granuloma Score	VL Score	Granuloma Score
Left Parotid LN	0		0				0			0		0		0		0		0		0		0		0		0		0		0		0		0		0		0		0		0		0		0		0
Right Parotid LN	0		0				0			0		0		0		0		0		0		0		0		0		0		0		0		0		0		0		0		0		0	0	0		0
Left mandibular LN	0		0				0			0		0		0		0		0		0		0		0		0		0		0		0		0		0		0		0		0		0		0		0
Right mandibular LN	0		0				0			0		0		0		0		0		0		0		0		0		0		0		0		0		0		0		0		0		0		0		0
Left retropharyngeal LN	0		0				0			0		0		0		0		0		0		0		0		0		0		0		0		0		0		0		0		0		0		0		0
Right retropharyngeal LN	0		0				0			0		0		0		0	3	0		0		0		0		0		0		0		0		0		0		0		0		0		0		0		0
Left and right axillary LN chains	0		0				0			0		0		0		0	2	0		0		0		0		0		0		0		0	2	0		0		0		0		0		0	3	0		0
Left and right inguinal LN chains	0		0				0			0		0		0		0		0		0		0		0		0		0		0		0		0		0		0		0		0		0		0		0
Left and right popliteal LN	0		0				0			0		0		0		0		0		0		0		0		0		0		0		0		0		0		0		0		0		0		0		0
Spleen	0		0				0			0	4	0		0		0		0		0		0		0		0		0		0		0		0		0		0		0		0		0		0		0
Hepatic LN	0		0				0			0	3	0	3	0		0	4	0		0		0		0		1		0		1		0		0		0		2	2	0		0		0		0	2	0
Mesenteric LN	0		0				0			0		0		0		0		0		0		0		0		0		0		0		0		0		0		0		0		0		0		0		0	3
Liver	0		0				0			3	4	1		0		0	2	0		0		0		0		0		0		0	2	0		0		0	2	0		0		0		0		0		0
Kidneys	0		0				0			1		1	5	0	2	1		0		0		0		0		0		0		0		0		0		0		0		0		0		0		0		0
Pleura/Mediastinum	0		1				0			0		0		0		1		0		0		0		0		0		3		4	4	2		0		2		0		0		0		0		0		1
Anterior mediastinal LN	0		0				0			0				0		1	3	0		0		0		0		1	3	1	4			0		0		0		0		0		0		0		0		0
Left bronchial LN	0		0				0		2	3	4	0	3	0		0		0		0		0		0		0	3	0	3	0		0		0		1	3	0		0		0		0		0		0
Posterior mediastinal LN	0	2	0				0		3	1	4	0	3	0	4	0		0	2	0	4	0		0		0	3	0	2	1	4	0		0	3	0	3	0	2	0	2	0		0		0		0
Right bronchial LN	0	2	1	3			0		4	2	4	4	4	2	4	4	4	0	3	0	4	0	3	0	4	2	4	0		2	4	0	4	1	4	0	4	4	4	1	4	0	3	0	2	1	4	1	3
Left cranial lung lobe	0		0	2			0			0	3	0		0		0		0		0		0		0	2	0		0		3		0	2	0		3		0		0		0		0	4	0		0
Left caudal lung lobe	0		0				0			4	4	0		0		0		0		0		0		0		0		0		3	2	0		0		3	4	0	3	0		0		0		0		0	2
Right cranial lung lobe	0		3	4			0			0		0	2	0		0		1	2	0	2	0		0		0		0		1	2	0	3	1	3	0		1	4	0		0		0		0		0
Right middle lung lobe	0		3	4			0			1		4	4	1	4	4	4	0	2	1	4	4	4	1	4	0		1	3	3	4	3	4	3	4	0		3	4	4		0	2	1	4	3	4	4	4
Right caudal lung lobe	0	2	4	4			1		4	1		0	2	0	3	0		2	2	0	3	0		0	3	3	4	0	3	0	2	1	4	1	4	3	5	0	2	0		0		0		0		0
Accessory lung lobe	4	5	1	4			0			0		0		0		0		2		0		0		0		0		0		0		0		0	4	0		0		0	4	0		0		0		0
Tonsils	0		0				0			0		0		0		0		0		0		0		0		0		0		0		0		0		0		0		0		0		0		0		0
Salivery Gland	0		0				0			0		0		0		0		0		0		0		0		0		0		0		0		0		0		0		0		0		0		0		0
Fat	0		0				0			0		0				0				0		0		0				0				0		0		0		0		0		0		0		0		0
[truncated: 34 more columns]
