# Supplementary material for: Bioreactor-Grown Bacillus of Calmette and Guérin (BCG) Vaccine Protects Badgers against Virulent Mycobacterium bovis When Administered Orally: Identifying Limitations in Baited Vaccine Delivery
Source: Pharmaceutics. 2020 Aug 18;12(8):782. doi: 10.3390/pharmaceutics12080782 (PMC7463497; doi:10.3390/pharmaceutics12080782)
Supplement: Supplementary file 1 [file pharmaceutics-12-00782-s001.zip › Spreadsheet S2.xlsx]

## Sheet: VES PM Tissue ScoresMC
VES PM Tissue Scoring Report : VES 10
Chip ID	NEC-1589		NEC-1624				NEC-2298			NEC-2560		NEC-263		NEC-2863		NEC-2885		NEC-289		NEC-3087		NEC-310		NEC-327		NEC-3587		NEC-3620		NEC-3856		NEC-4028		NEC-4042		NEC-4280		NEC-523		NEC-5537		NEC-5593		NEC-5790		NEC-595		NEC-6109
Tissue Type	VL Score	Granuloma Score	VL Score	Granuloma Score			VL Score		Granuloma Score	VL Score	Granuloma Score	VL Score	Granuloma Score	VL Score	Granuloma Score	VL Score	Granuloma Score	VL Score	Granuloma Score	VL Score	Granuloma Score	VL Score	Granuloma Score	VL Score	Granuloma Score	VL Score	Granuloma Score	VL Score	Granuloma Score	VL Score	Granuloma Score	VL Score	Granuloma Score	VL Score	Granuloma Score	VL Score	Granuloma Score	VL Score	Granuloma Score	VL Score	Granuloma Score	VL Score	Granuloma Score	VL Score	Granuloma Score	VL Score	Granuloma Score	VL Score	Granuloma Score
Left Parotid LN	0		0				0			0		0		0		0		0		0		0		0		0		0		0		0		0		0		0		0		0		0		0		0
Right Parotid LN	0		0				0			0		0		0		0		0		0		0		0		0		0		0		0		0		0		0		0		0		0		0		0
Left mandibular LN	0		0				0			0		0		0		0		0		0		0		0		0		0		0		0		0		0		0		0		0		0		0		0
Right mandibular LN	0		0				0			0		0		0		0		0		0		0		0		0		0		0		0		0		0		0		0		0		0		0		0
Left retropharyngeal LN	0		0				0			0		0		0		0		0		0		0		0		0		0		0	2	0		0		0		0		0		0		0		0		0
Right retropharyngeal LN	0		0				0			0		0		0		0		0		0		0		0		0		0		0		0		0		0		0		0		0	2	0		0		0
Left and right axillary LN chains	0		0				0			0		0		0		0		0		0		0		0		0		0		0		0		0		0			3	0		0		0		0		0
Left and right inguinal LN chains	0		0				0			0		0		0		0		0		0		0		0		0		0		0		0		0		0		0		0		0		0		0		0
Left and right popliteal LN	0		0				0			0		0		0		0		0		0		0		0		0		0		0		0		0		0		0		0		0		0		0		0
Spleen	0		0				0		2	0		0		0		0		0		0		0		0		0		0		0		0		0		0	2	0		0		0	2	0		0		0
Hepatic LN	0	3	0	3			0		3	0		0		0	3	0		0	3	0	2	0		0	2			0		0	3	0		0		0	3	0	3	0	3	0	3	0		0	3	0
Mesenteric LN	0		0	3			0			0		0		0		0		0		0		0		0		0		0		0	4	0		0		0		0		0		0		0		0		0	2
Liver	0		0				0		2	0		0		0		0		0	2	0		0		0	4	0		0		1		0		0		0		0		0		0		0		0		0
Kidneys	0		0				0			0		0		0		0		0		0		0		0		0		0		0		0		0		0		0		0		0		0		0		0
Pleura/Mediastinum	2		1				2			1		0		0		0		4		1		0		2		0		0		4		0		1		1		2		2		1		0		1		2
Anterior mediastinal LN	0		0				0			0	2	0		0		0		0		0	4	0		0				0		0		0		0		0		0	4	0			3	0		0		0
Left bronchial LN	0	2	0				0			0	3	0		0		0		3	4	0		0		0		0		0		0		0		0	4	0	3	0		0	3	0	2	0		0		0
Posterior mediastinal LN	0	4	0	4			0			0	3	0		0	4	0	2	2	4	0	3	4	5	0			3	0	2		4	0	3	0	3	0	3	0	3	4	4	0	4	0		0		0	2
Right bronchial LN	0	4	4	4			4		4	2	4	0		2	4	0	5	4	4	4	4	3	4	4	4		4	0	4	2	4	0	3	0		2	4	1	3	4	4	4	4	0	3	0	3	0
Left cranial lung lobe	0		0				0			0		0		0	2	0		0		0		0		0		0		0		0	2	0		0		0		0		0	4	0		0	2	0		0
Left caudal lung lobe	0		0				0			0		0		0	2	0		0	3	0		0	4	0		0		0		0		0		4	4	0		0	4	0	3	0		0		0		0
Right cranial lung lobe	2	2	0	2			0			0		0		0		0		3	4	0		0	4	0		0	2	0		0		0		0		0		0	3	0		0		0		0		1
Right middle lung lobe	3	4	4	4			0		4	4	4	0	2	0		1	4	4	4	3	4	3	4	0	4	0		0		3	3	0		0		3	4	1	4	0		4		0	2	0		3	4
Right caudal lung lobe	0	3	0				0		4	0		0		3	4	0		0	4	0		4		0		1	4	3	4	0		0	3	0	3	0		0		4	5	0		0		0		1
Accessory lung lobe	0	2	0				0			0		0		0	4	0		0		0		0		0		0		0		0	3	0		0		0		0	2	0		0		0		0		0
Tonsils	0		0				0			0		0		0		0		0		0		0		0		0		0		0		0		0		0		0		0		0		0		0		0
Salivery Gland	0		0				0			0		0		0		0		0		0		0		0		0		0		0		0		0		0		0		0		0		0		0		0
Fat	0		0				0			0		0		0		0		0		0		0		0		0		0		0		0		0		0		0		0		0		0		0		0
[truncated: 30 more columns]
