# Supplementary material for: Bioreactor-Grown Bacillus of Calmette and Guérin (BCG) Vaccine Protects Badgers against Virulent Mycobacterium bovis When Administered Orally: Identifying Limitations in Baited Vaccine Delivery
Source: Pharmaceutics. 2020 Aug 18;12(8):782. doi: 10.3390/pharmaceutics12080782 (PMC7463497; doi:10.3390/pharmaceutics12080782)
Supplement: Supplementary file 1 [file pharmaceutics-12-00782-s001.zip › Spreadsheet S3.xlsx]

## Sheet: VES9
BadgerID	Treatment	TimePoint	Date	Day_Post_Vaccination	IGRA_Date	IGRA_Day_Post_Vaccination	ELISpot_ConA1	ELISpot_ConA2	ELISpot_PPD-A1	ELISpot_PPD-A2	ELISpot_PPD-B1	ELISpot_PPD-B2	ELISpot_C/E1	ELISpot_C/E2	ELISpot_NIL1	ELISpot_NIL2	IGRA_ConA	IGRA_PPD-A	IGRA_PPD-B	IGRA_C/E	IGRA_Nil
1	High Dose	1	2016-11-09	-259	2017-07-11	-15	318	363	7	3	13	14			0	0	1.44705	0.06245	0.06055	0.0489	0.0536
35	Low Dose	1	2016-11-09	-259	2017-07-11	-15	405	376	100	119	27	27			0	0	1.37965	0.1655	0.07385	0.048	0.06375
41	Low Dose	1	2016-11-09	-259	2017-07-11	-15	173	94	214	178	36	31			0	1	2.31415	0.4523	0.11265	0.05365	0.064
49	High Dose	1	2016-11-09	-259	2017-07-11	-15	320	280	153	164	6	7			0	0	2.0708	0.1515	0.05385	0.0534	0.193
77	Control	1	2016-11-09	-259	2017-07-11	-15	232	204	372	350	207	228			0	0	2.38685	0.1391	0.0582	0.0493	0.05855
110	Control	1	2016-11-09	-259	2017-07-11	-15	86	87	100	99	6	0			0	2	2.50655	0.09585	0.0525	0.05955	0.05595
113	High Dose	1	2016-11-09	-259	2017-07-11	-15	318	283	19	16	11	6			0	1	1.43405	0.0555	0.0577	0.04975	0.05805
257	Low Dose	1	2016-11-09	-259	2017-07-11	-15	179	201	163	173	58	112			0	0	2.3653	0.1632	0.07085	0.0569	0.07225
260	Low Dose	1	2016-11-09	-259	2017-07-11	-15	2	2	0	4	1	1			0	0	2.6228	0.524	0.06435	0.08995	0.19065
261	Control	1	2016-11-09	-259	2017-07-11	-15	269	266	0	1	1	5			0	0	2.0642	0.05485	0.05405	0.06075	0.06205
293	Control	1	2016-11-09	-259	2017-07-11	-15	152	93	0	0	1	1			0	0	1.0677	0.08175	0.06145	0.09935	0.12305
315	Low Dose	1	2016-11-09	-259	2017-07-11	-15	238	207	2	1	0	0			0	0	0.79435	0.0569	0.05425	0.05515	0.06395
325	Low Dose	1	2016-11-09	-259	2017-07-11	-15	13	1	12	11	7	6			0	0	1.6754	0.09105	0.0764	0.0859	0.1806
326	High Dose	1	2016-11-09	-259	2017-07-11	-15	317	298	0	0	2	0			0	0	1.1298	0.0577	0.0554	0.0627	0.0658
337	Low Dose	1	2016-11-09	-259	2017-07-11	-15	26	34	0	0	0	1			0	0	2.5197	0.15155	0.05655	0.06375	0.0974
338	Control	1	2016-11-09	-259	2017-07-11	-15	330	297	3	5	14	12			0	0	1.24885	0.0672	0.08165	0.0632	0.06885
349	Low Dose	1	2016-11-09	-259	2017-07-11	-15	326	305	3	2	5	2			0	0	1.59655	0.12255	0.106	0.06105	0.0828
351	High Dose	1	2016-11-09	-259	2017-07-11	-15	1	0	123	146	158	151			0	0	2.5958	0.43385	0.39645	0.1223	0.1036
371	Low Dose	1	2016-11-09	-259	2017-07-11	-15	11	0	98	69	76	68			0	0	1.62945	0.07705	0.0645	0.0643	0.09525
373	Low Dose	1	2016-11-09	-259	2017-07-11	-15	0	0	52	48	8	6			0	0	1.83405	0.07225	0.05485	0.0716	0.08685
514	High Dose	1	2016-11-09	-259	2017-07-11	-15	87	133	6	5	1	1			0	0	1.59865	0.07585	0.0557	0.0582	0.06005
524	Low Dose	1	2016-11-09	-259	2017-07-11	-15	164	110	253	199	60	51			1	0	2.20235	0.11955	0.05755	0.0615	0.05385
541	Control	1	2016-11-09	-259	2017-07-11	-15	29	46	103	124	4	5			0	0	2.01945	0.0762	0.0566	0.06145	0.0572
606	Control	1	2016-11-09	-259	2017-07-11	-15	389	364	1	2	4	1			0	0	0.65955	0.05605	0.0536	0.05905	0.0588
616	Control	1	2016-11-09	-259	2017-07-11	-15	4	11	36	33	101	95			0	0	1.454	0.0947	0.13975	0.06405	0.0958
622	Low Dose	1	2016-11-09	-259	2017-07-11	-15	7	9	11	13	10	14			0	0	1.7293	0.075	0.062	0.0816	0.0881
772	Low Dose	1	2016-11-09	-259	2017-07-11	-15	42	66	0	0	0	0			0	0	0.6239	0.06505	0.0555	0.1131	0.10085
774	Low Dose	1	2016-11-09	-259	2017-07-11	-15	4	13	0	0	9	8			0	0	0.5665	0.0616	0.065	0.08975	0.1043
782	High Dose	1	2016-11-09	-259	2017-07-11	-15	0	0	104	128	122	119			0	0	2.3596	0.53265	0.09925	0.0695	0.1878
808	High Dose	1	2016-11-09	-259	2017-07-11	-15	0	1	25	16	39	22			0	0	1.7941	0.0737	0.05705	0.0759	0.1114
817	Low Dose	1	2016-11-09	-259	2017-07-11	-15	0	1	11	19	27	30			0	0	1.12895	0.0633	0.061	0.05715	0.0929
889	Low Dose				2017-07-11	-14											0.2996	0.07365	0.0885	0.1157	0.11695
1081	High Dose	1	2017-05-16	-71	2017-07-11	-15	399	378	150	119	6	6			1	0	0.3373	0.05895	0.0589	0.05955	0.0627
1856	Low Dose	1	2017-05-17	-70	2017-07-11	-15	381	401	45	66	9	7			0	0	0.56435	0.06595	0.0694	0.0871	0.0751
2576	Low Dose	1	2017-05-18	-69	2017-07-11	-15	399	377	11	8	2	1			0	0	0.40775	0.194	0.0686	0.08025	0.06605
5012	High Dose	1	2017-05-19	-68	2017-07-11	-15	416	349	0	2	0	2			1	0	0.27305	0.0568	0.06075	0.11395	0.06975
5591	Control	1	2017-05-20	-67	2017-07-11	-15	405	424	0	0	1	0			1	0	0.2087	0.06455	0.0608	0.0889	0.0695
7073	Low Dose	1	2017-05-21	-66	2017-07-11	-15	386	301	10	9	7	3			0	0	0.73845	0.07815	0.06675	0.0597	0.07385
9262	Low Dose	1	2017-05-22	-65	2017-07-11	-15	400	356	48	44	45	35			0	0	0.1848	0.06875	0.0688	0.0666	0.0739
9353	Control	1	2017-05-23	-64	2017-07-11	-15	369	390	2	1	0	0			0	0	0.83935	0.10645	0.13345	0.08125	0.0916
1	High Dose	3	2017-08-09	14	2017-08-09	14	324	332	386	360	465	414	1	2	1	2	3.27495	1.0548	1.76545	0.05575	0.05465
35	Low Dose	3	2017-08-09	14	2017-08-09	14	144	150	269	262	336	365	1	0	0	1	2.5255	0.5073	0.46435	0.05315	0.06005
41	Low Dose	3	2017-08-09	14	2017-08-09	14	16	42	405	434	414	339	2	0	1	1	3.40905	1.7361	1.1092	0.05595	0.05295
49	High Dose	3	2017-08-09	14	2017-08-09	14	283	235	441	465	244	253	0	0	0	0	3.2154	1.06475	1.5936	0.0537	0.0542
77	Control	3	2017-08-09	14	2017-08-09	14	334	335	401	404	255	332	0	0	0	1	2.9095	0.52445	0.12265	0.055	0.05495
110	Control	3	2017-08-09	14	2017-08-09	14	297	322	111	128	8	10	0	0	3	0	3.008	0.0966	0.05215	0.05205	0.0518
113	High Dose	3	2017-08-09	14	2017-08-09	14	478	423	449	419	379	358	1	0	0	0	2.27275	1.2791	0.5595	0.0531	0.0585
257	Low Dose	3	2017-08-09	14	2017-08-09	14	217	271	391	369	431	442	0	0	0	0	3.26675	0.902	1.27895	0.05665	0.05725
260	Low Dose	3	2017-08-09	14	2017-08-09	14	388	414	147	136	199	246	2	1	0	0	2.9901	0.1967	0.38475	0.05935	0.0526
261	Control	3	2017-08-09	14	2017-08-09	14	337	376	0	1	0	0	0	0	0	0	1.71135	0.0816	0.0981	0.0648	0.05875
293	Control	3	2017-08-09	14	2017-08-09	14	469	431	46	52	52	53	3	0	0	2	2.5434	0.0573	0.05995	0.06	0.05435
315	Low Dose	3	2017-08-09	14	2017-08-09	14	295	328	14	14	6	9	1	2	2	0	0.77635	0.09385	0.0594	0.05475	0.06145
325	Low Dose	3	2017-08-09	14	2017-08-09	14	226	209	271	300	266	247	0	4	2	1	3.3144	0.488	0.323	0.05445	0.0542
326	High Dose	3	2017-08-09	14	2017-08-09	14	513	501	179	194	205	202	0	0	0	0	1.8618	0.12865	0.1495	0.0596	0.07085
337	Low Dose	3	2017-08-09	14	2017-08-09	14	185	194	340	314	270	261	1	89	2	35	2.86755	0.10185	0.07555	0.05235	0.0647
338	Control	3	2017-08-09	14	2017-08-09	14	498	471	7	2	8	11	1	2	1	0	2.2902	0.06685	0.05675	0.0622	0.06575
349	Low Dose	3	2017-08-09	14	2017-08-09	14	442	383	200	180	150	159	5	0	0	4	3.45255	2.7986	3.11175	0.05565	0.06335
351	High Dose	3	2017-08-09	14	2017-08-09	14	109	126	435	423	285	272	5	4	2	4	3.39735	2.81205	3.11055	0.05345	0.0596
371	Low Dose	3	2017-08-09	14	2017-08-09	14	216	191	232	286	343	367	1	0	0	1	2.97745	0.18405	0.3756	0.0519	0.06085
373	Low Dose	3	2017-08-09	14	2017-08-09	14	278	241	227	214	202	186	3	0	1	0	3.03745	0.2784	0.14915	0.0558	0.05425
514	High Dose	3	2017-08-09	14	2017-08-09	14	344	316	481	509	454	455	1	5	2	1	2.6029	1.91685	1.3416	0.05955	0.05465
524	Low Dose	3	2017-08-09	14	2017-08-09	14	216	251	418	375	409	412	12	13	1	0	2.91015	0.6819	0.6965	0.06195	0.05945
541	Control	3	2017-08-09	14	2017-08-09	14	151	177	76	85	6	14	2	4	1	0	2.88465	0.11615	0.05675	0.06745	0.0575
606	Control	3	2017-08-09	14	2017-08-09	14	382	398	17	18	10	5	6	9	1	2	2.2759	0.05575	0.05445	0.05355	0.0598
616	Control	3	2017-08-09	14	2017-08-09	14	381	375	15	12	42	43	0	0	0	0	1.38325	0.06055	0.07395	0.0565	0.0618
622	Low Dose	3	2017-08-09	14	2017-08-09	14	533	498	99	110	51	45	3	0	2	0	2.66035	0.2005	0.13895	0.0527	0.0557
772	Low Dose	3	2017-08-09	14	2017-08-09	14	198	227	43	40	16	27	0	0	2	0	0.46235	0.07985	0.0597	0.0517	0.05605
774	Low Dose	3	2017-08-09	14	2017-08-09	14	461	516	84	84	86	92	0	0	1	2	2.5937	0.12485	0.13375	0.06	0.0683
782	High Dose	3	2017-08-09	14	2017-08-09	14	293	332	418	389	347	339	0	2	0	0	3.41235	1.0882	0.476	0.06845	0.05795
808	High Dose	3	2017-08-09	14	2017-08-09	14	467	444	392	398	365	400	0	0	2	0	2.6565	1.1715	1.0033	0.06465	0.06035
817	Low Dose	3	2017-08-09	14	2017-08-09	14	496	423	149	153	220	203	0	0	1	1	2.50805	0.12135	0.1424	0.08225	0.0735
889	Low Dose	3	2017-08-09	14	2017-08-09	14	427	414	91	79	65	77	0	1	0	0	0.67645	0.0663	0.0625	0.06025	0.0675
1081	High Dose	3	2017-08-09	14	2017-08-09	14	486	496	108	116	68	67	0	0	2	0	1.4666	0.0991	0.05935	0.05395	0.06285
1856	Low Dose	3	2017-08-09	14	2017-08-09	14	473	458	98	86	99	96	0	0	0	0	1.4885	0.0843	0.0649	0.05595	0.07025
2576	Low Dose	3	2017-08-09	14	2017-08-09	14	403	428	58	50	45	50	0	0	1	1	0.9034	0.06855	0.05735	0.0529	0.05645
5012	High Dose	3	2017-08-09	14	2017-08-09	14	378	424	87	81	110	100	2	0	1	0	1.1044	0.1083	0.1553	0.0678	0.06935
5591	Control	3	2017-08-09	14	2017-08-09	14	454	469	0	0	0	0	0	0	0	0	0.8626	0.059	0.05485	0.05555	0.058
7073	Low Dose	3	2017-08-09	14	2017-08-09	14	516	505	121	128	172	205	0	0	0	0	1.20225	0.0626	0.0724	0.0554	0.0555
9262	Low Dose	3	2017-08-09	14	2017-08-09	14	522	497	314	301	329	281	0	0	0	0	0.82075	0.32305	0.17855	0.06065	0.05275
9353	Control	3	2017-08-09	14	2017-08-09	14	508	535	0	1	0	3	0	0	0	0	1.18345	0.1345	0.14635	0.10715	0.0651
1	High Dose	4	2017-08-23	28	2017-08-23	28	426	418	392	381	389	475	2	0	4	0	2.31165	0.89745	1.60195	0.085	0.0494
35	Low Dose	4	2017-08-23	28	2017-08-23	28	476	487	410	429	313	348	0	0	1	0	2.02565	0.68895	0.6804	0.05885	0.05285
41	Low Dose	4	2017-08-23	28	2017-08-23	28	245	234	335	326	225	249	0	0	1	0	2.84795	0.948	0.5671	0.0566	0.05145
49	High Dose	4	2017-08-23	28	2017-08-23	28	489	527	284	252	256	273	0	0	0	0	1.70045	0.32725	0.27465	0.06235	0.05295
77	Control	4	2017-08-23	28	2017-08-23	28	532	506	331	324	114	122	5	5	3	2	1.79345	0.2716	0.0662	0.05195	0.05145
110	Control	4	2017-08-23	28	2017-08-23	28	296	316	167	137	16	12	0	0	0	0	2.70955	0.12475	0.05485	0.0508	0.05225
113	High Dose	4	2017-08-23	28	2017-08-23	28	497	517	335	360	208	182	19	0	0	1	1.21305	0.63835	0.19105	0.05265	0.04975
257	Low Dose	4	2017-08-23	28	2017-08-23	28	347	443	142	156	112	137	0	2	0	0	0.92675	0.242	0.19465	0.05945	0.06255
260	Low Dose	4	2017-08-23	28	2017-08-23	28	289	257	160	185	343	270	8	4	0	0	2.68	0.116	0.309	0.068	0.052
261	Control	4	2017-08-23	28	2017-08-23	28	504	505	2	11	2	2	0	0	0	0	2.146	0.059	0.053	0.057	0.058
293	Control	4	2017-08-23	28	2017-08-23	28	505	486	8	20	12	22	3	0	0	0	1.387	0.056	0.057	0.052	0.053
315	Low Dose	4	2017-08-23	28	2017-08-23	28	241	296	46	38	28	13	0	0	2	0	0.789	0.093	0.064	0.056	0.054
325	Low Dose	4	2017-08-23	28	2017-08-23	28	415	507	86	90	30	52	1	0	0	0	1.268	0.111	0.068	0.054	0.057
326	High Dose	4	2017-08-23	28	2017-08-23	28	251	228	54	49	58	87	0	0	0	1	0.303	0.081	0.117	0.059	0.051
337	Low Dose	4	2017-08-23	28	2017-08-23	28	491	490	118	121	75	66	0	0	0	0	1.683	0.052	0.054	0.058	0.05
338	Control	4	2017-08-23	28	2017-08-23	28	418	432	13	13	14	13	1	0	0	0
349	Low Dose	4	2017-08-23	28	2017-08-23	28	450	429	106	97	138	138	3	0	0	0	0.32	0.086	0.079	0.051	0.053
351	High Dose	4	2017-08-23	28	2017-08-23	28	471	471	456	484	520	517	3	1	0	1	1.71	1.636	1.907	0.054	0.053
371	Low Dose	4	2017-08-23	28	2017-08-23	28	297	398	161	205	261	246	0	1	0	0	2.552	0.182	0.2	0.055	0.06
373	Low Dose	4	2017-08-23	28	2017-08-23	28	443	503	111	123	125	88	0	2	0	0	1.535	0.24	0.111	0.055	0.057
514	High Dose	4	2017-08-23	28	2017-08-23	28	517	502	386	344	296	294	5	2	0	0	1.336	0.893	0.355	0.062	0.071
524	Low Dose	4	2017-08-23	28	2017-08-23	28	495	477	103	109	138	112	2	4	0	0	0.593	0.099	0.073	0.061	0.062
541	Control	4	2017-08-23	28	2017-08-23	28	315	239	95	130	7	14	8	5	0	0	2.603	0.184	0.1	0.059	0.066
606	Control	4	2017-08-23	28	2017-08-23	28	497	501	2	5	4	3	4	1	0	3	0.534	0.095	0.058	0.072	0.059
616	Control	4	2017-08-23	28	2017-08-23	28	227	312	13	14	62	67	0	1	0	0	0.756	0.058	0.086	0.056	0.052
622	Low Dose	4	2017-08-23	28	2017-08-23	28	485	477	96	82	100	76	0	0	0	0	2.224	0.237	0.202	0.051	0.059
772	Low Dose	4	2017-08-23	28	2017-08-23	28	229	189	11	15	14	19	0	0	1	0	0.365	0.059	0.057	0.051	0.05
774	Low Dose	4	2017-08-23	28	2017-08-23	28	523	502	95	129	169	155	0	0	0	1	2.353	0.149	0.215	0.066	0.067
782	High Dose	4	2017-08-23	28	2017-08-23	28	382	399	337	386	193	246	0	0	0	0	2.759	0.61	0.355	0.059	0.053
808	High Dose	4	2017-08-23	28	2017-08-23	28	445	477	220	210	176	199	0	0	0	0	1.166	0.38	0.284	0.069	0.067
817	Low Dose	4	2017-08-23	28	2017-08-23	28	492	457	53	62	61	66	0	0	0	0	1.309	0.081	0.088	0.062	0.065
889	Low Dose	4	2017-08-23	28	2017-08-23	28	284	310	16	17	33	14	0	0	0	0	0.247	0.062	0.061	0.07	0.056
1081	High Dose	4	2017-08-23	28	2017-08-23	28	226	317	82	98	39	37	0	0	0	0	0.371	0.086	0.059	0.061	0.062
1856	Low Dose	4	2017-08-23	28	2017-08-23	28	443	481	128	122	105	116	1	2	0	0	0.877	0.115	0.1	0.069	0.071
2576	Low Dose	4	2017-08-23	28	2017-08-23	28	221	304	43	47	52	45	0	1	0	0	0.33	0.075	0.077	0.07	0.084
5012	High Dose	4	2017-08-23	28	2017-08-23	28	413	419	119	86	175	138	0	0	0	0	0.505	0.18	0.171	0.065	0.057
5591	Control	4	2017-08-23	28	2017-08-23	28	252	362	104	82	108	102	0	0	0	0	0.172	0.06	0.056	0.063	0.065
7073	Low Dose	4	2017-08-23	28	2017-08-23	28	519	484	71	56	96	82	1	0	0	0	0.628	0.111	0.069	0.071	0.057
9262	Low Dose	4	2017-08-23	28	2017-08-23	28	466	545	274	233	215	237	0	2	0	0	0.585	0.38	0.202	0.063	0.059
9353	Control	4	2017-08-23	28	2017-08-23	28	552	519	0	1	3	0	1	1	0	0	0.975	0.105	0.126	0.097	0.075
1	High Dose	5	2017-10-04	70	2017-10-04	70	235	221	81	99	105	103	0	0	0	0	1.749	0.247	0.211	0.053	0.056
35	Low Dose	5	2017-10-04	70	2017-10-04	70	145	130	216	215	172	182	0	0	0	0	2.251	0.441	0.271	0.05	0.051
41	Low Dose	5	2017-10-04	70	2017-10-04	70	19	15	229	246	90	113	0	0	0	0	2.364	1.283	0.29	0.047	0.052
49	High Dose	5	2017-10-04	70	2017-10-04	70	199	258	31	41	65	63	0	0	0	0	2.369	0.147	0.185	0.062	0.059
77	Control	5	2017-10-04	70	2017-10-04	70	177	162	153	159	47	45	0	0	0	0	2.445	0.237	0.061	0.055	0.053
110	Control	5	2017-10-04	70	2017-10-04	70	222	215	26	16	7	1	0	0	0	0	2.449	0.089	0.083	0.061	0.059
113	High Dose	5	2017-10-04	70	2017-10-04	70	156	133	243	227	112	161	0	0	0	0	2.583	0.663	0.284	0.051	0.057
257	Low Dose	5	2017-10-04	70	2017-10-04	70	237	214	41	61	19	40	0	0	0	0	2.58	0.16	0.126	0.061	0.061
260	Low Dose	5	2017-10-04	70	2017-10-04	70	266	289	9	4	13	11	0	1	0	0	1.839	0.075	0.086	0.063	0.062
261	Control	5	2017-10-04	70	2017-10-04	70	174	189	12	7	4	4	0	0	0	0	1.104	0.075	0.065	0.063	0.062
293	Control	5	2017-10-04	70	2017-10-04	70	216	197	6	9	3	1	0	0	0	0	2.554	0.067	0.065	0.053	0.051
315	Low Dose	5	2017-10-04	70	2017-10-04	70	258	258	48	49	32	29	0	0	0	0	1.796	0.152	0.127	0.066	0.068
325	Low Dose	5	2017-10-04	70	2017-10-04	70	209	178	70	61	36	33	0	0	0	0	2.638	0.151	0.085	0.053	0.052
326	High Dose	5	2017-10-04	70	2017-10-04	70	120	148	30	26	60	71	0	0	0	0	0.844	0.095	0.161	0.055	0.056
337	Low Dose	5	2017-10-04	70	2017-10-04	70	62	30	114	143	60	54	0	0	0	0	2.468	0.241	0.096	0.06	0.057
338	Control	5	2017-10-04	70	2017-10-04	70	195	114	13	13	25	22	3	0	0	0	2.598	0.08	0.084	0.067	0.069
349	Low Dose	5	2017-10-04	70	2017-10-04	70	84	106	31	27	43	66	0	0	0	0	0.414	0.132	0.146	0.093	0.079
351	High Dose	5	2017-10-04	70	2017-10-04	70	228	143	298	318	322	324	0	0	0	0	2.755	2.104	2.46	0.066	0.077
371	Low Dose	5	2017-10-04	70	2017-10-04	70	231	256	28	37	29	29	0	0	0	1	1.854	0.109	0.088	0.065	0.08
373	Low Dose	5	2017-10-04	70	2017-10-04	70	8	6	125	133	77	66	0	0	0	0	2.54	0.343	0.16	0.066	0.076
514	High Dose	5	2017-10-04	70	2017-10-04	70	201	137	293	211	157	150	3	2	0	0	2.775	1.123	0.584	0.064	0.092
524	Low Dose	5	2017-10-04	70	2017-10-04	70	37	24	215	192	147	187	0	0	0	0	2.395	0.474	0.334	0.066	0.087
541	Control	5	2017-10-04	70	2017-10-04	70	2	3	163	147	44	32	0	0	0	0	2.505	0.522	0.081	0.084	0.098
606	Control	5	2017-10-04	70	2017-10-04	70	246	262	0	5	8	5	0	0	0	2	1.519	0.114	0.087	0.085	0.1
616	Control	5	2017-10-04	70	2017-10-04	70	265	184	13	29	69	64	0	0	0	0	1.819	0.072	0.114	0.059	0.057
622	Low Dose	5	2017-10-04	70	2017-10-04	70	80	99	72	81	47	65	0	1	0	0	2.606	0.175	0.135	0.058	0.061
772	Low Dose	5	2017-10-04	70	2017-10-04	70	235	272	67	59	87	94	0	0	0	0	1.806	0.268	0.167	0.079	0.079
774	Low Dose	5	2017-10-04	70	2017-10-04	70	100	109	60	62	110	106	0	0	0	0	2.656	0.114	0.116	0.058	0.057
782	High Dose	5	2017-10-04	70	2017-10-04	70	118	91	296	329	289	254	0	0	0	0	2.404	1.37	0.547	0.061	0.057
808	High Dose	5	2017-10-04	70	2017-10-04	70	199	172	239	191	251	217	0	0	0	0	1.741	0.517	0.297	0.061	0.057
817	Low Dose	5	2017-10-04	70	2017-10-04	70	268	296	44	39	79	49	0	0	0	0	0.538	0.081	0.071	0.06	0.061
889	Low Dose	5	2017-10-04	70	2017-10-04	70	263	315	22	28	34	34	0	0	0	0	0.158	0.089	0.076	0.062	0.06
1081	High Dose	5	2017-10-04	70	2017-10-04	70	226	193	219	220	116	129	2	1	0	0	2.288	0.54	0.202	0.058	0.061
1856	Low Dose	5	2017-10-04	70	2017-10-04	70	109	101	171	152	217	209	1	1	0	0	2.573	0.378	0.226	0.065	0.062
2576	Low Dose	5	2017-10-04	70	2017-10-04	70	143	192	11	14	9	4	0	0	0	0	0.65	0.077	0.069	0.065	0.06
5012	High Dose	5	2017-10-04	70	2017-10-04	70	246	265	63	64	63	103	0	0	0	1	1.5	0.166	0.176	0.065	0.067
5591	Control	5	2017-10-04	70	2017-10-04	70	279	275	78	62	73	69	0	1	0	0	0.494	0.1	0.071	0.057	0.055
7073	Low Dose	5	2017-10-04	70	2017-10-04	70	42	36	237	248	274	288	1	3	1	0	1.907	0.283	0.546	0.057	0.054
9262	Low Dose	5	2017-10-04	70	2017-10-04	70	308	286	115	100	83	88	0	0	1	0	0.64	0.189	0.081	0.074	0.055
9353	Control	5	2017-10-04	70	2017-10-04	70	185	133	0	0	2	0	0	0	0	0	1.076	0.062	0.063	0.068	0.057
1	High Dose	6	2017-10-26	91	2017-10-26	91	274	220	147	136	190	202	0	0	0	0	1.616	0.263	0.379	0.046	0.048
35	Low Dose	6	2017-10-26	91	2017-10-26	91	208	217	209	167	91	116	1	0	0	0	1.546	0.218	0.107	0.046	0.048
41	Low Dose	6	2017-10-26	91	2017-10-26	91	52	68	169	176	55	43	0	0	0	0	2.276	0.362	0.081	0.052	0.045
49	High Dose	6	2017-10-26	91	2017-10-26	91	266	258	62	50	50	69	0	0	0	0	2.543	0.29	0.249	0.054	0.083
77	Control	6	2017-10-26	91	2017-10-26	91	128	100	245	245	95	95	0	0	0	0	2.207	0.172	0.05	0.046	0.046
110	Control	6	2017-10-26	91	2017-10-26	91	214	236	37	29	0	2	0	0	0	0	2.619	0.098	0.065	0.054	0.073
113	High Dose	6	2017-10-26	91	2017-10-26	91	167	167	234	185	163	145	0	0	0	0	2.044	0.258	0.151	0.05	0.048
257	Low Dose	6	2017-10-26	91	2017-10-26	91	216	198	47	41	34	35	0	0	0	0	3.234	0.181	0.129	0.057	0.073
260	Low Dose	6	2017-10-26	91	2017-10-26	91	257	209	23	16	21	27	2	0	0	0	3.15	0.103	0.102	0.059	0.081
261	Control	6	2017-10-26	91	2017-10-26	91	325	299	4	12	14	4	0	0	0	0	2.724	0.057	0.055	0.051	0.053
293	Control	6	2017-10-26	91	2017-10-26	91	224	196	19	15	9	8	0	0	0	0	2.349	0.071	0.053	0.066	0.049
315	Low Dose	6	2017-10-26	91	2017-10-26	91	330	335	3	5	7	4	0	0	0	0	2.224	0.089	0.055	0.063	0.052
325	Low Dose	6	2017-10-26	91	2017-10-26	91	98	140	70	64	49	39	0	0	0	0	2.336	0.135	0.08	0.05	0.05
326	High Dose	6	2017-10-26	91	2017-10-26	91	213	182	139	129	255	265	2	0	0	0	1.843	0.104	0.303	0.047	0.047
337	Low Dose	6	2017-10-26	91	2017-10-26	91	35	92	105	91	44	39	0	0	0	0	2.55	0.129	0.067	0.051	0.052
338	Control	6	2017-10-26	91	2017-10-26	91	279	300	4	4	5	0	0	0	0	0	2.217	0.087	0.065	0.059	0.066
349	Low Dose	6	2017-10-26	91	2017-10-26	91	264	281	36	28	41	55	0	0	0	0	1.573	0.099	0.115	0.067	0.059
351	High Dose	6	2017-10-26	91	2017-10-26	91	228	307	79	61	53	80	0	1	0	0	1.746	0.365	0.432	0.055	0.059
371	Low Dose	6	2017-10-26	91	2017-10-26	91	255	234	25	29	19	25	0	0	0	0	2.091	0.111	0.076	0.058	0.064
373	Low Dose	6	2017-10-26	91	2017-10-26	91	204	164	25	35	11	20	0	0	0	0	2.772	0.228	0.087	0.057	0.057
514	High Dose	6	2017-10-26	91	2017-10-26	91	255	238	78	68	53	55	1	0	0	0	2.99	0.949	0.455	0.071	0.055
524	Low Dose	6	2017-10-26	91	2017-10-26	91	273	280	29	30	21	19	0	0	0	0	2.806	0.204	0.084	0.052	0.055
541	Control	6	2017-10-26	91	2017-10-26	91	76	41	36	38	5	8	1	1	1	0	2.526	0.168	0.057	0.053	0.055
606	Control	6	2017-10-26	91	2017-10-26	91	273	318	5	5	3	2	0	0	0	1	3.036	0.061	0.053	0.054	0.055
616	Control	6	2017-10-26	91	2017-10-26	91	211	211	47	63	137	132	0	0	0	0	1.307	0.059	0.115	0.046	0.046
622	Low Dose	6	2017-10-26	91	2017-10-26	91	70	134	106	67	105	117	0	0	0	0	2.286	0.132	0.185	0.047	0.046
772	Low Dose	6	2017-10-26	91	2017-10-26	91	315	305	15	9	15	20	0	0	0	0	0.53	0.069	0.059	0.065	0.054
774	Low Dose	6	2017-10-26	91	2017-10-26	91	58	54	77	79	147	147	0	0	0	0	2.497	0.141	0.149	0.05	0.048
782	High Dose	6	2017-10-26	91	2017-10-26	91	58	121	356	343	161	188	0	0	0	0	2.637	1.171	0.449	0.06	0.052
808	High Dose	6	2017-10-26	91	2017-10-26	91	227	211	81	84	76	73	1	0	0	0	3.027	0.613	0.499	0.061	0.054
817	Low Dose	6	2017-10-26	91	2017-10-26	91	298	298	18	11	18	20	0	2	0	0	2.575	0.084	0.078	0.062	0.059
889	Low Dose	6	2017-10-26	91	2017-10-26	91	321	266	34	39	48	74	1	0	0	0	0.836	0.074	0.068	0.059	0.055
1081	High Dose	6	2017-10-26	91	2017-10-26	91	186	136	171	205	105	104	0	0	0	0	2.365	0.525	0.185	0.056	0.05
1856	Low Dose	6	2017-10-26	91	2017-10-26	91	67	156	144	95	81	92	0	0	0	0	2.293	0.217	0.121	0.061	0.05
2576	Low Dose	6	2017-10-26	91	2017-10-26	91	171	188	77	76	41	56	0	0	0	0	2.295	0.098	0.069	0.058	0.052
5012	High Dose	6	2017-10-26	91	2017-10-26	91	207	279	28	16	29	23	0	0	0	0	1.871	0.083	0.118	0.068	0.055
5591	Control	6	2017-10-26	91	2017-10-26	91	44	46	76	98	93	131	0	0	0	3	2.446	0.141	0.121	0.049	0.052
7073	Low Dose	6	2017-10-26	91	2017-10-26	91	118	36	60	88	111	104	1	0	0	0	2.46	0.102	0.145	0.049	0.05
9262	Low Dose	6	2017-10-26	91	2017-10-26	91	249	218	72	84	53	64	3	1	0	0	1.848	0.175	0.108	0.055	0.049
9353	Control	6	2017-10-26	91	2017-10-26	91	165	146	0	0	0	0	0	0	0	0	2.161	0.056	0.052	0.051	0.054
1	High Dose	7	2017-11-28	105	2017-11-28	105	148	159	154	158	155	177	3	7	0	0	2.491	0.536	0.216	0.07	0.055
35	Low Dose	7	2017-11-28	105	2017-11-28	105	259	256	129	165	281	286	2	1	0	0	2.045	0.304	0.169	0.053	0.051
41	Low Dose	7	2017-11-28	105	2017-11-28	105	85	174	260	270	351	361	7	8	1	0	2.55	1.88	1.722	0.052	0.052
49	High Dose	7	2017-11-29	105	2017-11-29	105	105	159	212	218	247	229	3	0	2	0	2.521	0.546	0.577	0.082	0.063
77	Control	7	2017-11-28	105	2017-11-28	105	182	91	103	125	357	295	4	6	0	0	2.582	0.057	0.182	0.053	0.057
110	Control	7	2017-11-29	105	2017-11-29	105	234	71	100	85	24	23	3	2	1	0	2.457	0.159	0.11	0.073	0.067
113	High Dose	7	2017-11-28	105	2017-11-28	105	298	333	196	199	139	105	0	2	0	0	2.614	0.736	0.671	0.056	0.053
257	Low Dose	7	2017-11-29	105	2017-11-29	105	196	109	105	107	67	101	2	1	2	0	2.607	0.27	0.199	0.058	0.066
260	Low Dose	7	2017-11-29	105	2017-11-29	105	327	470	28	22	58	70	0	0	1	0	2.562	0.087	0.149	0.059	0.06
261	Control	7	2017-11-29	105	2017-11-29	105	266	138	66	70	64	76	3	1	1	0	2.697	0.141	0.134	0.064	0.063
293	Control	7	2017-11-28	105	2017-11-28	105	191	311	144	154	220	220	3	3	0	0	2.388	0.067	0.062	0.052	0.052
315	Low Dose	7	2017-11-29	105	2017-11-29	105	206	355	12	10	7	7	2	0	3	0	1.128	0.067	0.062	0.063	0.072
325	Low Dose	7	2017-11-28	105	2017-11-28	105	316	307	91	92	167	178	4	3	0	0	2.744	1.23	0.521	0.061	0.051
326	High Dose	7	2017-11-28	105	2017-11-28	105	386	407	47	38	91	112	3	0	0	2	2.383	0.372	0.15	0.07	0.061
337	Low Dose	7	2017-11-28	105	2017-11-28	105	339	339	85	72	105	153	3	0	0	0	2.538	0.441	0.56	0.073	0.057
338	Control	7	2017-11-29	105	2017-11-29	105	97	103	55	40	56	53	1	1	1	0	2.733	0.09	0.096	0.062	0.066
349	Low Dose	7	2017-11-29	105	2017-11-29	105	329	438	83	75	98	136	4	2	0	0	1.818	0.15	0.296	0.087	0.079
351	High Dose	7	2017-11-29	105	2017-11-29	105	185	166	385	320	279	370	2	3	0	0	2.43	1.866	2.227	0.07	0.069
371	Low Dose	7	2017-11-29	105	2017-11-29	105	352	290	61	73	81	78	1	0	0	0	2.31	0.091	0.089	0.056	0.079
373	Low Dose	7	2017-11-29	105	2017-11-29	105	25	30	183	179	179	216	1	1	0	0	2.364	0.436	0.359	0.059	0.089
514	High Dose	7	2017-11-29	105	2017-11-29	105	66	42	406	410	252	269	2	2	2	0	2.467	1.669	0.925	0.071	0.1
524	Low Dose	7	2017-11-29	105	2017-11-29	105	104	168	137	185	122	89	2	7	0	1	2.579	0.272	0.142	0.058	0.08
541	Control	7	2017-11-29	105	2017-11-29	105	121	50	85	83	23	24	2	2	0	0	2.413	0.218	0.067	0.119	0.07
606	Control	7	2017-11-29	105	2017-11-29	105	157	169	24	17	35	30	3	8	4	2	2.73	0.084	0.09	0.084	0.069
616	Control	7	2017-11-28	105	2017-11-28	105	382	321	154	154	157	176	0	0	0	0	2.5	0.608	0.168	0.063	0.059
622	Low Dose	7	2017-11-28	105	2017-11-28	105	113	153	250	271	281	280	0	2	0	0	2.398	1.74	1.351	0.059	0.056
772	Low Dose	7	2017-11-29	105	2017-11-29	105	242	286	113	98	113	103	0	0	0	2	2.024	0.273	0.177	0.079	0.075
774	Low Dose	7	2017-11-28	105	2017-11-28	105	249	236	226	222	59	49	3	0	0	0	2.563	0.484	0.163	0.063	0.06
782	High Dose	7	2017-11-29	105	2017-11-29	105	73	56	410	423	349	429	7	6	0	2	2.473	2.316	1.376	0.057	0.057
808	High Dose	7	2017-11-29	105	2017-11-29	105	208	147	265	283	328	381	1	0	0	1	2.392	0.982	0.908	0.06	0.057
817	Low Dose	7	2017-11-29	105	2017-11-29	105	314	321	126	93	224	226	1	3	2	0	2.532	0.197	0.25	0.057	0.059
889	Low Dose	7	2017-11-29	105	2017-11-29	105	341	331	159	169	118	120	9	5	4	1	2.235	0.198	0.125	0.068	0.063
1081	High Dose	7	2017-11-28	105	2017-11-28	105	146	197	289	270	212	243	3	3	0	0	2.032	0.116	0.318	0.061	0.064
1856	Low Dose	7	2017-11-28	105	2017-11-28	105	320	313	15	17	32	32	0	0	0	0	1.958	0.182	0.103	0.056	0.058
2576	Low Dose	7	2017-11-28	105	2017-11-28	105	230	205	135	103	220	177	10	4	0	0	2.217	0.186	0.114	0.057	0.059
5012	High Dose	7	2017-11-28	105	2017-11-28	105	330	320	90	89	185	169	3	0	0	0	1.967	0.22	0.102	0.059	0.081
5591	Control	7	2017-11-28	105	2017-11-28	105	32	14	307	293	300	295	84	92	0	4	2.619	2.552	0.68	0.094	0.073
7073	Low Dose	7	2017-11-28	105	2017-11-28	105	19	18	200	211	238	279	2	3	1	0	2.335	0.451	0.198	0.054	0.057
9262	Low Dose	7	2017-11-28	105	2017-11-28	105	214	103	243	239	291	338	22	23	2	0	2.541	0.627	0.46	0.058	0.057
9353	Control	7	2017-11-28	105	2017-11-28	105	185	76	5	1	45	37	12	17	2	0	2.486	0.111	0.059	0.058	0.056
1	High Dose	8	2017-12-19	126	2017-12-19	126	410	559	55	42	77	28	0	0	0	2	1.996	0.162	0.329	0.048	0.046
35	Low Dose	8	2017-12-19	126	2017-12-19	126	477	482	88	169	85	52	0	0	0	0	1.492	0.197	0.339	0.049	0.046
41	Low Dose	8	2017-12-19	126	2017-12-19	126	476	464	123	84	39	27	1	1	0	0	2.685	0.364	0.202	0.046	0.046
49	High Dose	8	2017-12-20	126	2017-12-20	126	419	451	98	71	116	134	3	1	0	0	0.548	0.113	0.224	0.074	0.063
77	Control	8	2017-12-19	126	2017-12-19	126	346	178	402	314	360	387	53	99	0	0	2.775	0.333	0.984	0.133	0.047
110	Control	8	2017-12-20	126	2017-12-20	126	361	242	140	105	172	174	13	5	0	0	2.811	0.177	0.306	0.059	0.061
113	High Dose	8	2017-12-19	126	2017-12-19	126	443	393	193	202	201	230	15	18	0	0	2.723	0.43	0.625	0.07	0.042
257	Low Dose	8	2017-12-20	126	2017-12-20	126	456	427	70	64	61	62	2	1	0	0	1.976	0.272	0.378	0.055	0.058
260	Low Dose	8	2017-12-20	126	2017-12-20	126	482	449	24	17	60	37	0	0	0	0	0.796	0.082	0.108	0.055	0.058
261	Control	8	2017-12-20	126	2017-12-20	126	286	299	267	278	447	467	134	109	3	0	2.812	0.333	1.734	0.262	0.06
293	Control	8	2017-12-19	126	2017-12-19	126	349	290	147	123	284	266	54	72	1	0	3.042	0.179	0.848	0.164	0.072
315	Low Dose	8	2017-12-20	126	2017-12-20	126	170	180	370	353	458	460	105	114	0	3	0.747	0.119	0.105	0.071	0.057
325	Low Dose	8	2017-12-19	126	2017-12-19	126	470	436	110	69	156	115	17	4	0	0	2.055	0.173	0.47	0.089	0.047
326	High Dose	8	2017-12-19	126	2017-12-19	126	481	492	66	67	143	180	7	6	2	0	1.125	0.076	0.345	0.052	0.049
337	Low Dose	8	2017-12-19	126	2017-12-19	126	478	468	91	86	160	116	31	42	0	0	2.055	0.499	0.642	0.087	0.053
338	Control	8	2017-12-20	126	2017-12-20	126	341	396	14	9	48	18	0	0	0	0	0.807	0.072	0.069	0.056	0.059
349	Low Dose	8	2017-12-20	126	2017-12-20	126	383	388	21	24	41	65	2	0	1	1	0.326	0.097	0.108	0.061	0.077
351	High Dose	8	2017-12-20	126	2017-12-20	126	284	233	287	272	359	385	1	6	0	0	3.023	1.643	1.902	0.081	0.081
371	Low Dose	8	2017-12-20	126	2017-12-20	126	309	344	12	11	15	18	0	0	0	0	0.254	0.081	0.067	0.069	0.065
373	Low Dose	8	2017-12-20	126	2017-12-20	126	269	232	86	97	89	127	3	4	0	0	2.929	0.264	0.257	0.065	0.085
514	High Dose	8	2017-12-20	126	2017-12-20	126	383	394	65	51	37	40	2	0	0	0	0.547	0.202	0.102	0.069	0.067
524	Low Dose	8	2017-12-20	126	2017-12-20	126	316	284	140	121	194	134	4	2	0	1	2.701	0.334	0.297	0.074	0.096
541	Control	8	2017-12-20	126	2017-12-20	126	2	1	271	238	56	43	112	103	0	0
606	Control	8	2017-12-20	126	2017-12-20	126	153	117	68	80	233	261	56	43	2	1	2.598	0.187	1.693	0.105	0.073
616	Control	8	2017-12-19	126	2017-12-19	126	434	476	38	34	87	81	2	1	0	0	1.922	0.093	0.17	0.057	0.052
622	Low Dose	8	2017-12-19	126	2017-12-19	126	326	205	150	144	309	384	75	80	0	0
772	Low Dose	8	2017-12-20	126	2017-12-20	126	370	345	36	30	78	52	1	2	0	0	0.831	0.186	0.147	0.059	0.087
774	Low Dose	8	2017-12-19	126	2017-12-19	126	228	162	169	150	455	493	218	168	0	0	2.735	0.204	1.89	0.455	0.054
782	High Dose	8	2017-12-20	126	2017-12-20	126	245	142	389	378	334	296	26	23	0	0	2.457	1.354	0.689	0.056	0.054
808	High Dose	8	2017-12-20	126	2017-12-20	126	349	343	133	147	229	205	34	65	1	0	2.069	0.286	0.513	0.062	0.055
817	Low Dose	8	2017-12-20	126	2017-12-20	126	438	426	72	56	160	128	5	8	0	0	0.903	0.094	0.173	0.053	0.058
889	Low Dose	8	2017-12-20	126	2017-12-20	126	422	419	37	43	44	61	13	8	1	0	0.248	0.079	0.069	0.058	0.062
1081	High Dose	8	2017-12-19	126	2017-12-19	126	426	428	120	122	75	89	20	10	0	0	1.401	0.129	0.135	0.056	0.057
1856	Low Dose	8	2017-12-19	126	2017-12-19	126	359	298	136	130	463	401	222	264	0	0	2.124	0.17	0.944	0.309	0.057
2576	Low Dose	8	2017-12-19	126	2017-12-19	126	441	398	32	36	149	130	61	46	0	0	1.131	0.075	0.217	0.08	0.055
5012	High Dose	8	2017-12-19	126	2017-12-19	126	448	406	31	32	187	193	61	52	0	0	1.08	0.085	0.385	0.095	0.058
5591	Control	8	2017-12-19	126	2017-12-19	126	367	388	75	77	257	250	8	9	0	0	1.391	0.226	0.737	0.09	0.053
7073	Low Dose	8	2017-12-19	126	2017-12-19	126	347	299	38	42	103	92	0	1	0	0	1.944	0.077	0.091	0.052	0.054
9262	Low Dose	8	2017-12-19	126	2017-12-19	126	375	248	80	125	155	196	4	0	1	1	1.09	0.264	0.234	0.058	0.055
9353	Control	8	2017-12-19	126	2017-12-19	126	339	218	18	23	250	310	122	83	1	1	2.747	0.237	1.824	0.103	0.062
1	High Dose	9	2017-12-20	147	2017-12-20	147	237	250	27	32	24	31	1	0	0	0	2.027	0.227	0.359	0.056	0.066
35	Low Dose	9	2017-12-20	147	2017-12-20	147	300	252	66	68	42	40	0	0	0	0	1.962	0.345	0.435	0.046	0.07
41	Low Dose	9	2017-12-20	147	2017-12-20	147	229	175	70	55	79	102	5	2	0	0
49	High Dose	9	2017-12-20	147	2017-12-20	147
77	Control	9	2017-12-20	147	2017-12-20	147	242	227	75	67	77	101	1	1	0	0	1.969	0.136	0.661	0.086	0.047
110	Control	9	2017-12-20	147	2017-12-20	147	90	57	44	48	99	97	21	22	0	0	2.651	0.145	1.213	1.088	0.05
113	High Dose	9	2017-12-20	147	2017-12-20	147	268	194	88	87	92	90	0	2	0	1	2.258	0.376	0.726	0.06	0.045
257	Low Dose	9	2017-12-20	147	2017-12-20	147	94	100	61	68	65	83	0	0	0	0	2.661	0.297	0.58	0.076	0.052
260	Low Dose	9	2017-12-20	147	2017-12-20	147	167	77	41	32	99	93	11	12	0	0	2.681	0.142	0.762	0.213	0.054
261	Control	9	2017-12-20	147	2017-12-20	147	355	315	29	26	54	51	4	3	0	0	2.442	0.161	0.663	0.21	0.052
293	Control	9	2017-12-20	147	2017-12-20	147	240	176	54	59	134	126	4	4	0	0	2.324	0.207	1.803	0.137	0.047
315	Low Dose	9	2017-12-20	147	2017-12-20	147	287	292	33	34	61	71	5	0	0	0	2.147	0.145	0.477	0.143	0.052
325	Low Dose	9	2017-12-20	147	2017-12-20	147	246	252	110	109	149	114	1	1	0	0	2.013	0.411	0.981	0.063	0.049
326	High Dose	9	2017-12-20	147	2017-12-20	147	259	283	52	46	61	65	0	0	1	0	0.651	0.085	0.288	0.049	0.053
337	Low Dose	9	2017-12-20	147	2017-12-20	147	309	285	30	51	82	80	3	0	0	0	0.961	0.231	0.345	0.055	0.052
338	Control	9	2017-12-20	147	2017-12-20	147	222	221	24	19	39	48	2	1	0	0	2.347	0.103	0.277	0.075	0.051
349	Low Dose	9	2017-12-20	147	2017-12-20	147	283	284	19	21	47	53	0	0	1	0	1.927	0.071	0.131	0.055	0.054
351	High Dose	9	2017-12-20	147	2017-12-20	147	129	84	314	253	270	313	1	5	0	0	2.272	1.06	1.517	0.072	0.053
371	Low Dose	9	2017-12-20	147	2017-12-20	147	169	156	58	55	62	71	7	5	0	0	2.657	0.146	0.297	0.077	0.07
373	Low Dose	9	2017-12-20	147	2017-12-20	147	198	234	32	28	65	58	11	5	0	0	2.391	0.095	0.153	0.074	0.097
514	High Dose	9	2017-12-20	147	2017-12-20	147	241	313	61	55	59	47	9	5	0	0	1.538	0.262	0.248	0.067	0.129
524	Low Dose	9	2017-12-20	147	2017-12-20	147	202	219	70	63	84	69	10	8	0	0	2.698	0.202	0.221	0.074	0.09
541	Control	9	2017-12-20	147	2017-12-20	147	111	126	39	39	43	48	31	22	0	0	2.853	0.145	0.558	0.191	0.061
606	Control	9	2017-12-20	147	2017-12-20	147	167	158	19	14	57	50	12	14	0	0	2.489	0.073	0.345	0.072	0.073
616	Control	9	2017-12-20	147	2017-12-20	147	292	236	47	57	99	97	0	1	0	0	0.868	0.14	0.291	0.051	0.05
622	Low Dose	9	2017-12-20	147	2017-12-20	147	268	233	53	57	152	153	10	10	0	0	1.134	0.18	0.751	0.068	0.072
772	Low Dose	9	2017-12-20	147	2017-12-20	147	229	317	50	41	51	49	7	8	0	0	1.756	0.11	0.164	0.058	0.066
774	Low Dose	9	2017-12-20	147	2017-12-20	147	215	200	68	68	138	170	7	10	0	0	1.709	0.184	0.63	0.052	0.053
782	High Dose	9	2017-12-20	147	2017-12-20	147	84	52	328	340	304	352	33	31	0	0	2.349	1.062	0.682	0.054	0.067
808	High Dose	9	2017-12-20	147	2017-12-20	147	231	191	88	65	83	77	48	32	0	0	0.703	0.163	0.368	0.052	0.056
817	Low Dose	9	2017-12-20	147	2017-12-20	147	298	249	57	45	78	64	5	4	0	0	0.939	0.091	0.107	0.049	0.061
889	Low Dose	9	2017-12-20	147	2017-12-20	147	295	259	44	59	69	76	19	25	0	0	0.61	0.106	0.1	0.055	0.058
1081	High Dose	9	2017-12-20	147	2017-12-20	147	336	302	35	44	47	57	1	0	0	0	0.668	0.089	0.124	0.05	0.059
1856	Low Dose	9	2017-12-20	147	2017-12-20	147	316	249	45	50	112	137	5	3	0	0	1.035	0.116	0.53	0.059	0.055
2576	Low Dose	9	2017-12-20	147	2017-12-20	147	234	179	84	52	151	174	19	15	0	0	1.376	0.107	0.87	0.217	0.05
5012	High Dose	9	2017-12-20	147	2017-12-20	147	285	328	12	10	35	29	0	0	0	0	0.287	0.062	0.148	0.054	0.054
5591	Control	9	2017-12-20	147	2017-12-20	147	272	258	90	92	352	339	68	70	0	0	0.416	0.105	0.254	0.081	0.052
7073	Low Dose	9	2017-12-20	147	2017-12-20	147	257	130	41	25	59	53	15	7	0	0	1.269	0.083	0.124	0.051	0.052
9262	Low Dose	9	2017-12-20	147	2017-12-20	147	298	213	87	85	106	100	11	12	0	0	1.133	0.22	0.216	0.055	0.053
9353	Control	9	2017-12-20	147	2017-12-20	147	128	48	6	8	338	335	310	303	0	0	0.897	0.076	0.751	0.064	0.059
1	High Dose	10	2018-01-16	174	2018-01-16	174	3	3	221	200	245	264	2	0	0	0	2.245	1.245	2.042	0.09	0.077
35	Low Dose	10	2018-01-16	174	2018-01-16	174	100	69	116	128	244	244	32	24	1	0	2.268	0.632	1.573	0.589	0.056
41	Low Dose	10	2018-01-16	174	2018-01-16	174	6	16	182	165	215	201	11	13	0	0	2.244	1.332	1.37	0.105	0.064
49	High Dose	10	2018-01-26	174	2018-01-26	174	0	1	111	111	2	1	18	18	0	0	1.989	2.231	2.027	2.015	0.055
77	Control	10	2018-01-16	174	2018-01-16	174	21	38	104	99	305	263	255	227	0	0	2.421	0.189	2.356	1.884	0.057
110	Control	10	2018-01-26	174	2018-01-26	174	0	3	191	186	16	22	169	175	0	0	2.038	0.374	2.015	2.285	0.056
113	High Dose	10	2018-01-17	174	2018-01-17	174	200	174	106	106	164	198	3	0	0	0	2.662	0.378	1.132	0.204	0.049
257	Low Dose	10	2018-01-26	174	2018-01-26	174	4	7	139	113	211	208	5	5	0	0	2.193	0.468	0.934	0.108	0.056
260	Low Dose	10	2018-01-26	174	2018-01-26	174	2	1	126	154	222	222	105	120	1	0	2.181	0.601	2.485	1.105	0.055
261	Control	10	2018-01-20	174	2018-01-20	174	0	0	309	311	46	44	260	244	1	1	2.106	1.802	2.072	2.242	0.061
293	Control	10	2018-01-17	174	2018-01-17	174	64	67	69	89	259	274	62	54	0	0	2.264	0.193	2.29	1.736	0.05
315	Low Dose	10	2018-01-20	174	2018-01-20	174	11	4	134	161	301	309	36	11	0	1	2.141	0.834	1.6	0.483	0.052
325	Low Dose	10	2018-01-17	174	2018-01-17	174	4	11	161	175	256	254	75	51	0	0	2.266	1.071	2.269	1.412	0.049
326	High Dose	10	2018-01-15	174	2018-01-15	174	12	8	95	136	210	224	81	99	1	0	2.69	0.378	2.248	0.933	0.051
337	Low Dose	10	2018-01-17	174	2018-01-17	174	4	1	186	184	235	263	87	46	0	0	2.207	1.51	2.385	1.544	0.052
338	Control	10	2018-01-24	174	2018-01-24	174	6	15	33	13	113	80	0	0	0	0	2.142	2.217	2.046	0.903	0.052
349	Low Dose	10	2018-01-25	174	2018-01-25	174	2	5	271	273	56	51	202	221	0	2	2.135	2.184	2.036	0.405	0.055
351	High Dose	10	2018-01-25	174	2018-01-25	174	62	39	153	151	176	193	0	0	0	0	2.071	0.981	0.986	0.095	0.051
371	Low Dose	10	2018-01-25	174	2018-01-25	174	4	2	251	261	188	190	201	135	0	0	2.099	1.64	2.299	0.846	0.054
373	Low Dose	10	2018-01-23	174	2018-01-23	174	0	2	279	267	102	172	227	244	0	0	2.201	0.971	1.187	0.404	0.053
514	High Dose	10	2018-01-23	174	2018-01-23	174	12	6	234	216	214	210	3	6	0	0	2.141	1.444	1.97	0.092	0.05
524	Low Dose	10	2018-01-23	174	2018-01-23	174	3	0	258	268	288	234	10	0	0	0	2.229	0.125	0.369	0.059	0.051
541	Control	10	2018-01-25	174	2018-01-25	174	6	10	31	22	225	240	17	20	0	0	2.107	0.503	1.815	0.45	0.053
606	Control	10	2018-01-23	174	2018-01-23	174	0	0	216	208	233	154	24	18	1	0
616	Control	10	2018-01-15	174	2018-01-15	174	0	2	223	252	248	233	15	5	0	0	2.352	0.695	2.323	0.092	0.054
622	Low Dose	10	2018-01-15	174	2018-01-15	174	6	1	158	158	274	238	75	92	0	0	2.494	0.678	2.445	1.589	0.05
772	Low Dose	10	2018-01-24	174	2018-01-24	174	2	1	158	158	29	34	214	190	0	4	2.237	2.283	2.295	0.182	0.05
774	Low Dose	10	2018-01-15	174	2018-01-15	174	19	10	82	93	274	276	72	85	0	0	2.396	0.322	2.057	1.338	0.052
782	High Dose	10	2018-01-24	174	2018-01-24	174	5	2	82	101	106	77	89	52	0	0	2.284	2.2	2.203	1.178	0.053
808	High Dose	10	2018-01-20	174	2018-01-20	174	16	4	211	182	165	128	70	59	0	0	2.077	0.867	2.353	1.912	0.051
817	Low Dose	10	2018-01-20	174	2018-01-20	174	3	7	262	285	204	210	15	18	0	0	2.224	0.777	1.506	0.082	0.057
889	Low Dose	10	2018-01-24	174	2018-01-24	174	4	4	255	208	177	176	167	191	0	1	2.284	2.2	2.203	1.178	0.053
1081	High Dose	10	2018-01-19	174	2018-01-19	174	0	0	0	0	0	0	0	0	0	0	2.19	0.836	2.252	0.848	0.054
1856	Low Dose	10	2018-01-19	174	2018-01-19	174	0	0	0	0	0	0	0	0	0	0	1.804	0.675	2.151	1.449	0.05
2576	Low Dose	10	2018-01-18	174	2018-01-18	174	94	104	87	123	239	257	43	41	0	0	2.424	0.219	1.171	0.533	0.051
5012	High Dose	10	2018-01-18	174	2018-01-18	174	227	184	54	55	271	272	40	72	0	0	2.092	0.109	1.133	0.285	0.051
5591	Control	10	2018-01-19	174	2018-01-19	174	0	0	0	0	0	0	0	0	0	0	2.138	0.539	2.354	1.39	0.051
7073	Low Dose	10	2018-01-19	174	2018-01-19	174	0	0	0	0	0	0	0	0	0	0	2.151	0.713	2.361	0.323	0.05
9262	Low Dose	10	2018-01-18	174	2018-01-18	174	18	21	316	330	288	275	26	20	1	0	2.317	1.236	1.332	0.077	0.054
9353	Control	10	2018-01-18	174	2018-01-18	174	45	60	24	25	233	240	74	76	0	0	2.372	0.091	2.387	0.667	0.056
