# Supplementary material for: Bioreactor-Grown Bacillus of Calmette and Guérin (BCG) Vaccine Protects Badgers against Virulent Mycobacterium bovis When Administered Orally: Identifying Limitations in Baited Vaccine Delivery
Source: Pharmaceutics. 2020 Aug 18;12(8):782. doi: 10.3390/pharmaceutics12080782 (PMC7463497; doi:10.3390/pharmaceutics12080782)
Supplement: Supplementary file 1 [file pharmaceutics-12-00782-s001.zip › Spreadsheet S4.xlsx]

## Sheet: VES10
BadgerID	Treatment	TimePoint	Date	Day_Post_Vaccination	ELISpot_ConA1	ELISpot_ConA2	ELISpot_PPD-A1	ELISpot_PPD-A2	ELISpot_PPD-B1	ELISpot_PPD-B2	ELISpot_C/E1	ELISpot_C/E2	ELISpot_NIL1	ELISpot_NIL2	IGRA_ConA	IGRA_PPD-A	IGRA_PPD-B	IGRA_C/E	IGRA_Nil
263	Manual	1	2018-07-03	-14	247	189	40	39	80	70	6	1	1	2
289	Bait	1	2018-07-03	-14	59	57	96	118	19	26	0	3	0	0
310	Manual	1	2018-07-04	-14	270	236	48	47	29	29	0	1	1	0
327	Bait	1	2018-07-04	-14	181	165	24	20	18	10	1	2	0	0
523	Control	1	2018-07-03	-14	176	182	117	86	21	25	0	3	0	2
595	Manual	1	2018-07-03	-14	267	59	221	241	367	384	3	3	2	0
768	Bait	1	2018-07-03	-14	238	198	59	89	36	40	1	0	1	0
833	Bait	1	2018-07-03	-14	387	355	35	43	49	48	0	1	1	0
859	Bait	1	2018-07-03	-14	290	289	11	17	5	2	0	0	0	0
882	Control	1	2018-07-03	-14	380	354	7	4	5	0	0	0	1	0
1589	Bait	1	2018-07-04	-14	330	315	123	114	36	30	0	0	0	0
1604	Manual	1	2018-07-03	-14	263	247	144	138	37	45	1	3	0	0
1624	Bait	1	2018-07-04	-14	342	321	58	30	8	14	0	1	3	1
2298	Bait	1	2018-07-04	-14	266	267	66	63	28	19	0	0	2	0
2560	Control	1	2018-07-04	-14	240	207	57	43	62	76	0	0	0	0
2863	Bait	1	2018-07-03	-14	104	132	40	38	24	22	5	1	1	0
2885	Bait	1	2018-07-03	-14	245	208	44	31	71	78	1	0	1	0
3087	Control	1	2018-07-04	-14	229	277	16	13	4	3	0	0	2	0
3587	Bait	1	2018-07-04	-14	328	301	56	82	41	60	0	0	0	4
3620	Manual	1	2018-07-04	-14	64	56	149	124	138	169	3	0	2	2
3856	Bait	1	2018-07-03	-14	229	222	25	27	12	12	3	1	2	0
4028	Manual	1	2018-07-03	-14	351	381	18	19	9	9	3	0	3	0
4042	Control	1	2018-07-03	-14	140	126	36	32	6	11	0	0	0	0
4280	Control	1	2018-07-03	-14	272	298	76	69	24	26	2	1	2	1
5537	Bait	1	2018-07-04	-14	191	176	92	92	24	26	7	2	2	0
5593	Bait	1	2018-07-03	-14	314	331	12	11	2	6	1	0	1	0
5790	Bait	1	2018-07-04	-14	364	304	68	80	108	123	1	2	0	0
6109	Manual	1	2018-07-04	-14	319	376	16	10	36	47	0	1	0	0
6283	Bait	1	2018-07-04	-14	336	303	137	132	312	336	0	1	0	0
6773	Bait	1	2018-07-03	-14	384	272	3	14	7	2	1	3	0	0
7066	Control	1	2018-07-04	-14	243	198	32	33	32	41	2	1	0	1
7268	Manual	1	2018-07-04	-14	349	360	8	3	4	3	0	0	0	0
7368	Control	1	2018-07-04	-14	211	278	57	44	28	19	0	2	0	0
7525	Control	1	2018-07-04	-14	321	280	71	79	28	22	1	0	0	0
7879	Bait	1	2018-07-04	-14	351	318	137	118	127	104	6	4	0	4
8072	Control	1	2018-07-03	-14	314	302	28	44	15	22	1	2	0	1
8367	Manual	1	2018-07-03	-14	161	154	202	219	105	120	3	5	1	0
8375	Bait	1	2018-07-04	-14	200	161	48	41	7	5	1	4	0	1
9372	Manual	1	2018-07-04	-14	295	304	89	79	164	146	1	0	2	1
9836	Bait	1	2018-07-03	-14	414	313	30	35	11	16	2	3	7	0
263	Manual	3	2018-08-14	28	360	341	55	41	54	47	0	0	1	0	0.934	0.0744	0.0661	0.04875	0.05785
289	Bait	3	2018-08-14	28	25	34	228	196	75	59	0	0	0	1	2.51995	0.6234	0.1055	0.0488	0.052
310	Manual	3	2018-08-15	28	203	302	45	35	11	13	0	0	0	0	0.43565	0.0794	0.05665	0.0518	0.05035
327	Bait	3	2018-08-15	28	128	204	4	3	3	1	0	0	0	0	0.2979	0.0511	0.04995	0.05035	0.04965
523	Control	3	2018-08-14	28	264	271	95	66	16	15	0	0	0	0	2.05595	0.1267	0.05155	0.05095	0.04815
595	Manual	3	2018-08-14	28	55	75	234	204	361	381	0	0	0	0	2.6074	0.52405	1.2494	0.0491	0.0875
768	Bait	3	2018-08-14	28	124	121	80	76	29	32	0	0	0	0	2.61415	0.19015	0.0768	0.0558	0.053
833	Bait	3	2018-08-14	28	332	316	102	89	89	107	0	0	0	0	0.87995	0.14015	0.11915	0.05245	0.0512
859	Bait	3	2018-08-14	28	279	237	10	8	5	1	0	0	0	0	0.84985	0.04895	0.04725	0.0487	0.048
882	Control	3	2018-08-14	28	208	216	8	3	4	3	0	0	0	0	2.39115	0.1235	0.0519	0.05325	0.05105
1589	Bait	3	2018-08-15	28	320	343	53	38	6	6	0	0	0	0	1.0442	0.06065	0.0504	0.0511	0.05055
1624	Bait	3	2018-08-15	28	255	348	32	40	11	9	0	0	0	0	0.76895	0.125	0.0584	0.0496	0.05375
2298	Bait	3	2018-08-15	28	222	302	15	13	1	2	0	0	0	0	0.60135	0.05255	0.05135	0.0535	0.05685
2560	Control	3	2018-08-15	28	126	91	98	102	182	211	5	0	0	0	2.1047	0.8955	0.2682	0.0513	0.06605
2863	Bait	3	2018-08-14	28	155	102	26	27	13	21	0	0	0	0	1.7483	0.0621	0.0525	0.05115	0.05335
2885	Bait	3	2018-08-14	28	213	170	28	35	80	71	0	0	0	0	1.2054	0.0577	0.0591	0.0495	0.04855
3087	Control	3	2018-08-15	28	186	186	0	3	0	0	0	0	0	0	0.3436	0.0543	0.05055	0.06215	0.0571
3587	Bait	3	2018-08-15	28	299	259	127	125	100	96	0	0	0	0	2.6118	0.52385	0.35685	0.05915	0.05445
3620	Manual	3	2018-08-15	28	226	170	101	80	82	83	0	0	0	0	1.80845	0.1981	0.1408	0.05395	0.0521
3856	Bait	3	2018-08-14	28	266	255	37	33	22	17	0	0	0	0	1.65835	0.0561	0.05215	0.0501	0.0482
4028	Manual	3	2018-08-14	28	198	193	151	137	82	117	0	0	0	0	1.787	0.2175	0.1257	0.0509	0.05
4042	Control	3	2018-08-14	28	150	138	14	20	15	10	0	0	0	0	2.3463	0.06305	0.05585	0.054	0.04925
4280	Control	3	2018-08-14	28	202	184	58	52	16	15	0	0	0	0	1.804	0.093	0.0548	0.05255	0.04925
5537	Bait	3	2018-08-15	28	244	241	38	27	13	17	0	0	0	0	1.6436	0.14475	0.0549	0.05315	0.05245
5593	Bait	3	2018-08-14	28	80	84	25	24	13	8	0	0	0	0	2.25225	0.05975	0.05075	0.05255	0.049
5790	Bait	3	2018-08-15	28	190	130	128	193	221	191	5	2	0	0	1.58265	0.37875	0.4201	0.14065	0.11955
6109	Manual	3	2018-08-15	28	181	217	73	92	126	119	0	3	1	0	0.15745	0.11855	0.1572	0.05995	0.06325
6283	Bait	3	2018-08-15	28	245	188	198	172	264	272	0	0	0	0	0.82085	0.4241	0.9418	0.0796	0.0654
6773	Bait	3	2018-08-14	28	194	210	35	43	38	25	0	0	0	0	1.7301	0.07555	0.06025	0.0517	0.0515
7066	Control	3	2018-08-15	28	231	162	178	215	214	210	11	9	0	0	0.84875	0.198	0.18285	0.0987	0.0842
7268	Manual	3	2018-08-15	28	224	245	46	53	30	43	0	0	0	0	0.25055	0.09605	0.0838	0.0685	0.07165
7368	Control	3	2018-08-15	28	200	143	57	48	45	44	0	0	0	0	2.57385	0.70095	0.08165	0.07145	0.0723
7525	Control	3	2018-08-15	28	255	210	56	60	16	9	0	0	0	0	1.7072	0.34145	0.05325	0.06435	0.0535
7879	Bait	3	2018-08-15	28	205	130	173	143	108	111	1	0	0	0	2.33365	0.44225	0.30405	0.05175	0.0541
8072	Control	3	2018-08-14	28	197	191	7	3	2	2	0	2	0	0	1.5994	0.06495	0.05505	0.05435	0.05635
8367	Manual	3	2018-08-14	28	146	102	214	231	192	189	1	0	0	0	2.04135	0.5226	0.3055	0.0524	0.05415
8375	Bait	3	2018-08-15	28	113	132	53	40	11	3	0	0	0	0	2.35145	0.11005	0.0528	0.05685	0.05475
9372	Manual	3	2018-08-15	28	292	273	47	48	73	69	0	0	0	0	0.95745	0.1281	0.14175	0.0507	0.0539
9836	Bait	3	2018-08-14	28	189	164	21	22	15	7	0	1	2	0	1.71745	0.0702	0.0528	0.0518	0.05475
263	Manual	4	2018-09-04	49	354	345	35	34	31	33	5	0	0	0	1.7435	0.078	0.0745	0.047	0.0535
289	Bait	4	2018-09-04	49	79	76	160	145	26	39	2	1	0	0	2.3785	0.483	0.08	0.046	0.0505
310	Manual	4	2018-09-05	49	363	302	60	81	45	44	1	0	0	0	2.438	0.1555	0.077	0.053	0.057
327	Bait	4	2018-09-05	49	426	380	9	10	9	10	1	1	1	1	2.248	0.0555	0.058	0.054	0.0555
523	Control	4	2018-09-04	49	258	278	96	115	18	17	0	0	0	1	2.1405	0.196	0.0535	0.0465	0.0525
595	Manual	4	2018-09-04	49	278	251	127	98	221	196	0	1	0	0	2.0145	0.2195	0.668	0.0455	0.0475
768	Bait	4	2018-09-04	49	187	167	63	61	25	29	1	0	0	1	2.4305	0.1385	0.079	0.051	0.048
833	Bait	4	2018-09-04	49	287	252	66	60	60	72	0	0	0	0	1.797	0.224	0.373	0.051	0.042
859	Bait	4	2018-09-04	49	245	234	35	18	16	21	0	1	0	0	2.0315	0.0675	0.0575	0.049	0.044
882	Control	4	2018-09-04	49	252	211	15	12	7	4	1	0	0	1	2.1155	0.057	0.0515	0.0455	0.046
1589	Bait	4	2018-09-05	49	344	295	69	62	16	13	0	0	0	0	2.4135	0.081	0.054	0.059	0.059
1624	Bait	4	2018-09-05	49	429	375	39	36	5	16	0	0	0	0	1.807	0.0815	0.0625	0.0535	0.064
2298	Bait	4	2018-09-05	49	188	161	47	77	15	18	1	0	1	0	2.269	0.0965	0.0545	0.058	0.0535
2560	Control	4	2018-09-05	49	183	186	46	31	81	88	0	0	0	0	2.4755	0.068	0.165	0.058	0.055
2863	Bait	4	2018-09-04	49	255	248	34	26	13	9	0	1	0	1	1.837	0.0595	0.0495	0.053	0.052
2885	Bait	4	2018-09-04	49	229	215	25	25	73	64	0	0	0	0	2.248	0.06	0.076	0.0525	0.045
3087	Control	4	2018-09-05	49	324	319	2	6	0	0	0	0	0	0	2.211	0.0525	0.048	0.0515	0.0555
3587	Bait	4	2018-09-05	49	298	266	119	93	70	78	1	2	0	0	2.3805	0.331	0.2325	0.0545	0.0535
3620	Manual	4	2018-09-05	49	128	121	95	137	164	81	0	1	0	0	2.271	0.3375	0.239	0.053	0.0515
3856	Bait	4	2018-09-04	49	349	360	25	16	11	13	1	0	1	0	1.264	0.0575	0.0555	0.0505	0.0515
4028	Manual	4	2018-09-04	49	252	217	109	106	90	75	0	0	0	1	2.365	0.2165	0.16	0.0555	0.054
4042	Control	4	2018-09-04	49	191	204	19	26	9	4	2	0	1	0	2.6045	0.0565	0.0515	0.052	0.0515
4280	Control	4	2018-09-04	49	261	222	41	48	17	14	0	0	0	2	2.3285	0.0855	0.0575	0.0525	0.046
5537	Bait	4	2018-09-05	49	347	284	46	55	11	20	2	1	0	0	2.194	0.079	0.0595	0.054	0.056
5593	Bait	4	2018-09-04	49	257	196	14	17	9	12	2	0	0	2	2.5775	0.054	0.052	0.0665	0.05
5790	Bait	4	2018-09-05	49	96	74	164	161	260	292	2	2	0	0	2.4025	0.318	0.551	0.054	0.0545
6109	Manual	4	2018-09-05	49	418	345	50	45	148	117	1	0	0	0	1.486	0.1075	0.246	0.055	0.069
6283	Bait	4	2018-09-05	49	169	201	204	195	375	355	0	3	0	0	2.237	0.61	1.579	0.0525	0.0545
6773	Bait	4	2018-09-04	49	296	274	31	34	29	26	0	0	0	0	2.296	0.071	0.068	0.051	0.057
7066	Control	4	2018-09-05	49	221	237	68	61	32	45	2	0	0	0	2.3405	0.0975	0.071	0.064	0.0745
7268	Manual	4	2018-09-05	49	116	139	98	104	92	76	0	1	0	0	2.593	0.1025	0.071	0.0605	0.0565
7368	Control	4	2018-09-05	49	153	128	57	69	55	55	0	0	0	0	2.405	0.0775	0.0755	0.0555	0.0595
7525	Control	4	2018-09-05	49	180	171	84	96	11	20	0	1	0	1	2.347	0.148	0.0565	0.0555	0.0565
7879	Bait	4	2018-09-05	49	101	102	205	245	177	203	1	0	0	0	2.444	0.481	0.3165	0.058	0.0585
8072	Control	4	2018-09-04	49	289	288	3	5	2	1	1	0	3	0	2.287	0.049	0.05	0.053	0.053
8375	Bait	4	2018-09-05	49	30	34	86	109	53	48	2	1	1	0	2.5815	0.149	0.069	0.0555	0.0585
9372	Manual	4	2018-09-05	49	75	58	273	250	314	348	0	2	2	1	2.3495	0.903	1.5475	0.0655	0.1345
9836	Bait	4	2018-09-04	49	349	284	17	11	7	9	0	0	0	0	2.216	0.0585	0.0525	0.0535	0.055
263	Manual	5	2018-10-02	77	208	273	34	23	30	25	0	0	0	0	0.77105	0.0775	0.0717	0.0517	0.0581
289	Bait	5	2018-10-02	77	235	249	28	18	0	0	0	0	1	0	1.30695	0.0823	0.04755	0.0496	0.0497
310	Manual	5	2018-10-03	77	203	171	158	149	67	70	0	1	0	0	2.6162	0.3229	0.25315	0.05145	0.05275
327	Bait	5	2018-10-03	77	162	189	1	1	1	0	0	0	0	0	1.98795	0.05535	0.05285	0.0513	0.04975
523	Control	5	2018-10-03	77	99	117	5	7	1	3	0	8	0	0	0.68245	0.05775	0.05365	0.05145	0.04965
595	Manual	5	2018-10-03	77	163	181	49	37	63	63	0	8	0	0	1.89785	0.1593	0.373	0.0535	0.0535
768	Bait	5	2018-10-03	77	215	205	20	15	11	9	2	17	0	0	2.0013	0.0656	0.05485	0.0509	0.05125
833	Bait	5	2018-10-02	77	202	208	22	22	25	26	0	0	0	0	0.5373	0.08655	0.0843	0.04775	0.05355
859	Bait	5	2018-10-03	77	197	197	20	14	14	7	0	5	0	0	1.859	0.059	0.05445	0.05045	0.05105
882	Control	5	2018-10-02	77	227	234	13	11	3	4	0	0	0	0	0.8046	0.05355	0.05155	0.0486	0.05675
1589	Bait	5	2018-10-03	77	166	140	53	40	10	1	0	1	0	0	2.2566	0.1197	0.05235	0.05015	0.051
1624	Bait	5	2018-10-02	77	234	266	24	18	7	7	1	0	0	0	0.7592	0.07015	0.06125	0.047	0.04985
2298	Bait	5	2018-10-03	77	175	166	34	26	6	5	0	1	0	0	2.47155	0.08715	0.0592	0.05475	0.0555
2560	Control	5	2018-10-03	77	181	103	14	11	53	64	0	0	0	0	2.2951	0.07735	0.214	0.05465	0.05565
2863	Bait	5	2018-10-02	77	259	222	15	13	5	5	0	0	0	0	1.31475	0.05595	0.051	0.04795	0.05175
2885	Bait	5	2018-10-03	77	253	240	3	8	10	7	1	0	0	0	1.1178	0.0553	0.06045	0.0491	0.05065
3087	Control	5	2018-10-03	77	201	204	4	4	0	7	0	0	0	0	1.4956	0.05425	0.05055	0.0504	0.0572
3587	Bait	5	2018-10-02	77	252	213	75	88	49	41	1	1	0	0	2.3375	0.2997	0.1787	0.0482	0.05035
3620	Manual	5	2018-10-02	77	87	64	145	156	108	94	1	0	0	0	2.8671	0.5981	0.80765	0.0543	0.0552
3856	Bait	5	2018-10-02	77	188	218	8	5	6	6	0	0	0	1	1.4435	0.09455	0.07185	0.05165	0.0525
4028	Manual	5	2018-10-02	77	171	128	42	68	35	39	0	0	0	0	2.18375	0.326	0.16055	0.05125	0.05365
4042	Control	5	2018-10-02	77	98	100	11	15	6	7	0	0	0	0	2.5025	0.0619	0.05215	0.04825	0.05265
4280	Control	5	2018-10-02	77	179	163	3	0	4	1	0	1	0	1	0.17765	0.05715	0.04865	0.04835	0.05115
5537	Bait	5	2018-10-02	77	26	35	48	37	17	28	0	0	0	1	2.6733	0.1544	0.0831	0.05405	0.05165
5593	Bait	5	2018-10-03	77	264	219	12	13	8	7	0	0	0	0	1.63735	0.0539	0.0504	0.05145	0.05475
5790	Bait	5	2018-10-03	77	189	159	45	45	66	99	0	1	0	0	2.24505	0.1943	0.3162	0.0539	0.05875
6109	Manual	5	2018-10-03	77	180	203	10	11	8	15	0	0	0	0	0.38985	0.0545	0.06015	0.05	0.0516
6283	Bait	5	2018-10-02	77	69	24	109	93	209	199	0	0	0	0	2.55735	0.5853	1.67145	0.0488	0.0553
6773	Bait	5	2018-10-02	77	224	214	12	9	9	15	0	0	0	0	0.54855	0.0671	0.05285	0.0489	0.0536
7066	Control	5	2018-10-02	77	35	24	20	17	8	13	0	0	0	0	2.6492	0.1146	0.0966	0.0578	0.05645
7268	Manual	5	2018-10-03	77	256	212	11	16	13	9	0	0	0	0	1.71975	0.07825	0.0554	0.05135	0.0519
7368	Control	5	2018-10-03	77	91	85	50	54	33	31	0	0	0	0	2.55655	0.09475	0.08085	0.05445	0.0562
7525	Control	5	2018-10-02	77	107	90	61	61	17	27	0	0	0	0	2.16285	0.17115	0.06205	0.05735	0.0564
7879	Bait	5	2018-10-03	77	302	266	190	170	115	145	0	0	0	0	1.4433	0.2702	0.1522	0.0504	0.05035
8072	Control	5	2018-10-03	77	250	172	3	9	4	4	0	0	0	0	1.29185	0.05125	0.05105	0.0783	0.0539
8375	Bait	5	2018-10-03	77	219	130	57	56	24	5	0	0	0	0	1.51695	0.09185	0.05495	0.0503	0.0515
9372	Manual	5	2018-10-02	77	269	242	46	52	46	66	0	0	0	0	0.8647	0.1274	0.15025	0.05195	0.0502
9836	Bait	5	2018-10-02	77	262	249	11	8	3	1	0	0	0	0	0.46185	0.0539	0.05975	0.05245	0.0524
263	Manual	6	2018-10-17	91	184	244	8	6	8	7	0	0	0	0	0.49	0.091	0.081	0.0535	0.056
289	Bait	6	2018-10-17	91	220	155	54	30	6	15	0	0	0	0	2.5155	0.3605	0.072	0.053	0.054
310	Manual	6	2018-10-19	91	183	105	20	17	12	6	0	0	0	0	2.5685	0.092	0.064	0.0565	0.0615
327	Bait	6	2018-10-18	91	266	221	6	5	3	3	0	2	0	3	2.3285	0.0745	0.067	0.0545	0.0555
523	Control	6	2018-10-19	91	226	202	15	28	6	3	0	0	0	1	2.3455	0.093	0.061	0.058	0.077
595	Manual	6	2018-10-19	91	60	70	43	41	205	75	0	0	2	1	2.487	0.1945	0.7215	0.0545	0.052
768	Bait	6	2018-10-19	91	119	104	31	35	11	13	1	0	1	1	2.519	0.157	0.0955	0.054	0.054
833	Bait	6	2018-10-17	91	256	251	18	16	24	18	0	0	1	0	1.3865	0.186	0.3045	0.0595	0.079
859	Bait	6	2018-10-19	91	233	233	7	12	8	4	0	0	0	0	2.312	0.061	0.06	0.0555	0.061
882	Control	6	2018-10-17	91	197	175	14	11	5	2	0	1	0	0	2.5335	0.1125	0.0675	0.053	0.054
1589	Bait	6	2018-10-18	91	234	191	20	31	16	4	0	2	0	1	2.4795	0.095	0.0625	0.057	0.056
1624	Bait	6	2018-10-17	91	284	241	23	36	8	16	0	1	0	0	2.1465	0.1255	0.0725	0.0565	0.057
2298	Bait	6	2018-10-19	91	166	81	17	22	7	9	0	0	0	0	2.5775	0.0775	0.0605	0.055	0.054
2560	Control	6	2018-10-18	91	41	46	32	28	52	45	1	0	4	0	2.596	0.103	0.307	0.0685	0.0585
2863	Bait	6	2018-10-16	91	288	296	46	28	12	6	0	0	0	0	1.1645	0.0825	0.072	0.0515	0.0545
2885	Bait	6	2018-10-18	91	203	140	16	22	32	28	1	1	0	2	2.5055	0.068	0.079	0.073	0.0735
3087	Control	6	2018-10-19	91	283	277	2	0	2	0	1	0	1	0	0.9415	0.0575	0.0525	0.055	0.0625
3587	Bait	6	2018-10-16	91	321	283	56	62	38	31	0	0	0	0	2.192	0.2405	0.126	0.0515	0.068
3620	Manual	6	2018-10-16	91	75	53	121	113	121	125	0	0	1	2	2.4315	0.303	0.338	0.0525	0.0595
3856	Bait	6	2018-10-16	91	329	321	43	26	9	14	0	0	3	2	1.228	0.0905	0.061	0.0515	0.0565
4028	Manual	6	2018-10-16	91	258	219	88	74	61	64	0	0	3	0	1.8345	0.1565	0.088	0.055	0.056
4042	Control	6	2018-10-16	91	273	239	23	17	14	3	0	0	1	0	2.346	0.0895	0.066	0.0565	0.057
4280	Control	6	2018-10-17	91	259	281	16	14	3	3	0	0	0	0	1.1095	0.0785	0.058	0.061	0.0555
5537	Bait	6	2018-10-17	91	271	265	24	20	4	4	0	0	0	0	2.278	0.1285	0.0595	0.055	0.067
5593	Bait	6	2018-10-18	91	109	111	28	20	10	12	1	1	0	2	2.537	0.0735	0.0785	0.0615	0.058
5790	Bait	6	2018-10-18	91	22	25	0	3	1	0	2	2	3	0	0.0735	0.063	0.057	0.052	0.082
6109	Manual	6	2018-10-18	91	100	145	3	5	4	3	3	1	1	2	0.2675	0.0575	0.057	0.0525	0.0565
6283	Bait	6	2018-10-16	91	268	221	160	184	295	279	0	0	0	4	2.5915	0.6035	1.8305	0.056	0.0625
6773	Bait	6	2018-10-17	91	215	269	10	6	3	6	0	0	0	0	0.803	0.0715	0.0645	0.057	0.057
7066	Control	6	2018-10-16	91	179	176	27	28	16	10	0	0	0	0	2.7455	0.093	0.0705	0.062	0.0625
7268	Manual	6	2018-10-18	91	49	47	0	0	1	0	1	0	2	0	0.113	0.053	0.0515	0.052	0.0525
7368	Control	6	2018-10-18	91	1	0	0	0	0	0	1	1	0	1	2.2915	0.067	0.063	0.053	0.054
7525	Control	6	2018-10-17	91	195	189	50	29	11	9	0	0	0	0	2.564	0.147	0.0605	0.056	0.064
7879	Bait	6	2018-10-18	91	1	1	0	0	1	0	2	1	0	0	1.9255	0.2335	0.2015	0.052	0.054
8072	Control	6	2018-10-18	91	0	1	0	1	1	3	2	3	0	0	0.131	0.0595	0.0595	0.052	0.0635
8375	Bait	6	2018-10-19	91	34	26	31	38	22	14	1	0	0	1
9372	Manual	6	2018-10-17	91	304	247	64	70	86	95	0	0	0	0	1.8785	0.28	0.603	0.0525	0.053
9836	Bait	6	2018-10-17	91	132	187	3	5	1	0	0	0	1	0	0.095	0.057	0.0525	0.052	0.0525
263	Manual	7	2018-10-30	105	248	245	46	58	65	67	1	0	0	0	2.4145	0.0955	0.095	0.061	0.068
289	Bait	7	2018-10-30	105	36	44	147	151	64	64	0	0	0	0	2.76	0.2855	0.0935	0.051	0.0795
310	Manual	7	2018-10-31	105
327	Bait	7	2018-10-31	105	64	84	34	27	45	33	1	0	1	1	2.671	0.0805	0.083	0.0515	0.069
523	Control	7	2018-10-31	105	313	286	38	71	27	23	0	0	1	1	2.999	0.264	0.054	0.0505	0.067
595	Manual	7	2018-10-31	105	165	141	108	91	287	297	1	0	0	0	3	0.175	0.45	0.053	0.094
768	Bait	7	2018-10-31	105	281	274	44	35	15	25	0	1	0	0	2.899	0.094	0.0595	0.055	0.0605
833	Bait	7	2018-10-30	105	317	318	46	63	101	119	0	0	0	0	1.564	0.1975	0.3755	0.057	0.0605
859	Bait	7	2018-10-31	105	345	256	17	12	14	8	1	1	0	1	1.8505	0.0595	0.0595	0.0525	0.08
882	Control	7	2018-10-30	105	251	197	64	49	73	91	15	7	0	0	2.9415	0.1035	0.097	0.0595	0.0605
1589	Bait	7	2018-10-31	105	319	305	25	22	8	11	0	0	0	0	1.8415	0.095	0.0715	0.0585	0.062
1624	Bait	7	2018-10-30	105	374	337	94	82	79	92	0	0	0	0	1.896	0.1415	0.0925	0.058	0.06
2298	Bait	7	2018-10-31	105	40	31	98	98	67	115	1	0	0	0	2.6335	0.17	0.089	0.0545	0.055
2560	Control	7	2018-10-31	105	390	363	16	21	50	62	0	0	0	1	2.396	0.067	0.0875	0.054	0.0555
2863	Bait	7	2018-10-30	105	328	336	59	58	68	91	0	8	0	0	1.487	0.0685	0.0785	0.0625	0.0605
2885	Bait	7	2018-10-31	105	364	279	32	34	60	59	1	3	1	0	1.504	0.0575	0.067	0.0535	0.056
3087	Control	7	2018-10-31	105	73	63	93	77	77	99	1	3	1	2	3.0305	0.0885	0.069	0.054	0.061
3587	Bait	7	2018-10-30	105	253	201	239	227	273	280	7	0	1	0	3.1705	0.7775	0.793	0.064	0.08
3620	Manual	7	2018-10-30	105	36	42	148	147	214	247	0	0	0	0	2.821	0.273	0.563	0.061	0.0745
3856	Bait	7	2018-10-30	105	298	309	74	64	79	126	1	4	0	0	1.61	0.1115	0.1135	0.0585	0.0685
4028	Manual	7	2018-10-30	105	329	262	131	100	314	239	5	7	5	0	1.798	0.1425	0.168	0.0605	0.055
4042	Control	7	2018-10-30	105	238	183	104	111	308	369	1	12	1	0	2.8605	0.136	0.2615	0.055	0.059
4280	Control	7	2018-10-30	105	286	349	89	87	66	78	1	1	0	0	1.205	0.0805	0.0745	0.06	0.077
5537	Bait	7	2018-10-30	105	184	194	118	105	59	100	3	3	1	0	3.2015	0.104	0.0875	0.0605	0.0875
5593	Bait	7	2018-10-31	105	296	282	19	30	18	18	0	0	1	0	2.6945	0.0615	0.054	0.052	0.085
5790	Bait	7	2018-10-31	105	339	350	49	50	84	109	2	0	3	0	2.358	0.1015	0.184	0.055	0.0645
6109	Manual	7	2018-10-31	105	394	350	6	12	58	54	2	0	2	2	0.7625	0.064	0.097	0.056	0.089
6283	Bait	7	2018-10-30	105	200	208	243	150	402	449	5	0	0	0	3.1655	0.296	1.2725	0.0555	0.0835
6773	Bait	7	2018-10-30	105	318	331	74	82	86	92	5	4	0	2	1.883	0.0855	0.098	0.0565	0.0665
7066	Control	7	2018-10-30	105	224	215	36	39	35	27	0	0	1	0	2.6585	0.078	0.081	0.078	0.081
7268	Manual	7	2018-10-31	105	412	377	16	13	20	23	1	0	0	0	2.0035	0.0725	0.069	0.0625	0.058
7368	Control	7	2018-10-31	105	159	201	49	53	69	67	2	2	1	0	3.1285	0.1195	0.124	0.055	0.064
7525	Control	7	2018-10-30	105	128	123	96	98	42	48	2	3	2	0	3.0215	0.1385	0.111	0.0525	0.054
7879	Bait	7	2018-10-31	105	121	135	308	326	305	337	1	1	0	0	3.1195	0.673	0.584	0.0555	0.069
8072	Control	7	2018-10-31	105	349	313	6	11	10	8	2	1	3	4	1.9675	0.058	0.053	0.0535	0.08
8375	Bait	7	2018-10-31	105	159	129	58	51	40	17	0	0	0	0	3.022	0.094	0.057	0.0535	0.0605
9372	Manual	7	2018-10-30	105	26	20	292	306	363	374	21	19	1	1	2.569	0.744	1.8185	0.0615	0.0535
9836	Bait	7	2018-10-30	105	263	251	66	64	69	73	16	4	4	1	1.97	0.105	0.072	0.052	0.0585
263	Manual	8	2018-11-13	119	191	255	12	16	16	17	1	0	0	0	0.8665	0.1035	0.097	0.0745	0.0795
289	Bait	8	2018-11-13	119	204	125	125	174	245	198	1	0	0	2	2.3575	0.437	1.0915	0.078	0.087
327	Bait	8	2018-11-14	119	290	278	13	12	62	80	16	17	1	3	1.9425	0.125	0.159	0.115	0.1125
523	Control	8	2018-11-14	119	390	380	36	39	62	54	2	4	1	1	0.9415	0.15	0.1615	0.112	0.1565
595	Manual	8	2018-11-14	119	209	129	82	70	159	172	13	55	2	0	2.35	0.3665	0.89	0.119	0.185
768	Bait	8	2018-11-14	119	247	246	114	129	133	114	4	40	0	2	2.751	0.786	0.7265	0.118	0.1885
833	Bait	8	2018-11-13	119	236	179	104	139	235	250	6	5	2	0	1.6295	0.547	1.4415	0.0815	0.106
859	Bait	8	2018-11-14	119	278	242	82	79	281	336	37	40	1	0	1.983	0.2295	0.498	0.1305	0.1335
882	Control	8	2018-11-13	119	236	182	96	70	199	102	2	2	0	1	1.9025	0.406	0.5795	0.0815	0.086
1589	Bait	8	2018-11-14	119	250	181	98	99	97	120	9	7	1	1	2.644	0.239	0.3985	0.1195	0.115
1624	Bait	8	2018-11-13	119	146	115	89	74	208	226	25	26	0	1	2.07	0.3005	2.3325	0.14	0.0865
2298	Bait	8	2018-11-14	119	237	171	136	148	396	394	200	220	2	0	2.624	0.386	1.186	0.0965	0.082
2560	Control	8	2018-11-14	119	322	227	32	26	143	234	10	8	0	1	2.345	0.2	0.5995	0.1095	0.1095
2863	Bait	8	2018-11-13	119	211	172	124	166	219	213	3	2	2	1	1.145	0.341	0.584	0.08	0.0805
2885	Bait	8	2018-11-14	119	384	379	31	22	87	99	5	10	0	0	1.878	0.151	0.276	0.1335	0.1205
3087	Control	8	2018-11-14	119	397	328	33	42	135	134	45	89	0	0	1.357	0.173	0.529	0.1985	0.554
3587	Bait	8	2018-11-13	119	200	199	92	77	63	131	2	0	0	1	1.9265	0.381	0.501	0.0765	0.1115
3620	Manual	8	2018-11-13	119	210	220	47	54	45	44	0	1	0	0	2.0185	0.197	0.2	0.082	0.0945
3856	Bait	8	2018-11-13	119	249	253	19	26	74	55	3	1	3	0	0.312	0.1655	0.1785	0.12	0.1225
4028	Manual	8	2018-11-13	119	175	183	22	20	27	38	1	1	1	1	0.264	0.1425	0.1405	0.1215	0.1235
4042	Control	8	2018-11-13	119	228	177	47	43	311	272	58	41	0	1	1.6795	0.1615	1.185	0.1625	0.123
4280	Control	8	2018-11-13	119	179	215	27	43	175	127	3	4	0	0	0.342	0.153	0.201	0.1265	0.1235
5537	Bait	8	2018-11-13	119	151	146	47	64	247	281	19	17	0	0	2.386	0.16	0.7585	0.148	0.1275
5593	Bait	8	2018-11-14	119	376	330	57	50	165	170	78	80	1	0	1.8825	0.1825	0.356	0.162	0.1915
5790	Bait	8	2018-11-14	119	25	37	379	362	379	394	142	105	39	2	2.2325	1.0005	1.7935	0.293	0.1135
6109	Manual	8	2018-11-14	119	471	467	27	42	94	120	36	9	0	0	1.108	0.154	0.351	0.127	0.113
6283	Bait	8	2018-11-13	119	220	198	54	59	224	168	2	1	0	0	1.676	0.1945	0.705	0.1155	0.128
6773	Bait	8	2018-11-13	119	222	270	76	66	277	296	9	13	1	2	0.911	0.1895	1.2565	0.1265	0.1635
7066	Control	8	2018-11-13	119	224	181	50	36	266	250	6	19	0	0	1.608	0.1605	0.991	0.1325	0.151
7268	Manual	8	2018-11-14	119	468	455	17	12	10	18	7	8	1	0	0.893	0.1225	0.118	0.103	0.1345
7368	Control	8	2018-11-14	119	235	236	207	137	426	428	127	106	0	1	2.5145	0.4625	1.534	0.128	0.103
7525	Control	8	2018-11-13	119	59	45	109	87	99	156	82	74	0	0	2.772	0.2455	2.7075	0.3955	0.107
7879	Bait	8	2018-11-14	119	358	328	128	79	88	104	2	4	0	0	2.1255	0.5985	0.3735	0.126	0.1605
8072	Control	8	2018-11-14	119	421	384	26	43	175	160	71	73	0	0	1.2905	0.1625	0.477	0.1515	0.163
8375	Bait	8	2018-11-14	119	405	337	66	48	115	96	25	18	1	1	2.72	0.2765	0.3815	0.1855	0.4375
9372	Manual	8	2018-11-13	119	123	106	84	118	208	227	26	23	0	0	2.7255	0.2865	1.026	0.118	0.1325
9836	Bait	8	2018-11-13	119	213	256	44	29	223	199	12	9	2	1	0.7705	0.159	0.7485	0.1145	0.1045
263	Manual	9	2018-12-04	140	549	529	57	52	59	72	1	0	1	0	1.678	0.13	0.165	0.0615	0.0885
289	Bait	9	2018-12-04	140	363	235	417	445	442	424	92	55	1	1	2.691	1.4285	2.803	1.085	0.1005
327	Bait	9	2018-12-05	140	405	423	17	11	31	48	0	2	0	0	2.5295	0.1195	0.1685	0.1175	0.128
523	Control	9	2018-12-05	140	390	382	117	123	147	159	3	0	0	0	2.1455	0.3155	0.3665	0.105	0.0945
768	Bait	9	2018-12-05	140	299	287	124	127	192	210	3	0	0	0	2.8065	0.54	1.114	0.128	0.1585
833	Bait	9	2018-12-04	140	515	549	191	301	450	433	15	16	0	0	1.2855	0.8215	2.016	0.1365	0.0875
859	Bait	9	2018-12-05	140	464	499	50	49	207	185	13	7	0	0	1.3855	0.1605	0.549	0.1085	0.136
882	Control	9	2018-12-04	140	562	507	113	127	385	366	18	20	0	0	2.1935	0.3885	1.3665	0.1875	0.076
1589	Bait	9	2018-12-05	140	369	328	117	130	368	279	20	8	0	0	3.017	0.2455	1.0935	0.1165	0.0515
1624	Bait	9	2018-12-04	140	593	541	161	149	440	438	14	13	1	0	1.7565	0.3695	1.979	0.2645	0.082
2298	Bait	9	2018-12-05	140	222	232	181	151	445	383	70	75	0	0	2.901	0.357	2.8635	0.617	0.055
2560	Control	9	2018-12-05	140	299	336	26	26	143	171	0	3	0	0	2.694	0.1385	0.7615	0.1165	0.0855
2863	Bait	9	2018-12-04	140	215	370	35	26	83	49	1	2	1	9	0.4145	0.0855	0.2095	0.057	0.086
2885	Bait	9	2018-12-05	140	411	390	41	33	141	126	2	1	0	0	2.523	0.146	0.2905	0.1125	0.1275
3087	Control	9	2018-12-05	140	385	316	45	29	226	224	73	49	0	0	2.083	0.1445	1.354	0.206	0.0795
3587	Bait	9	2018-12-04	140	494	549	138	111	211	173	4	2	0	0	2.36	0.378	0.755	0.061	0.082
3620	Manual	9	2018-12-04	140	507	435	107	97	139	129	0	0	0	1	2.899	0.251	0.536	0.065	0.114
3856	Bait	9	2018-12-04	140	432	499	23	26	161	128	8	7	0	0	0.5875	0.1245	0.451	0.109	0.1195
4028	Manual	9	2018-12-04	140	540	522	87	79	336	234	21	7	1	1	1.171	0.182	0.4595	0.106	0.114
4042	Control	9	2018-12-04	140	521	488	40	36	385	392	51	35	0	0	1.7865	0.1345	1.197	0.25	0.1135
4280	Control	9	2018-12-04	140	463	458	97	108	480	497	143	125	2	0	1.0295	0.1825	1.6065	0.341	0.118
5537	Bait	9	2018-12-04	140	456	442	104	116	443	469	96	89	0	2	2.1145	0.1545	1.645	0.414	0.116
5593	Bait	9	2018-12-05	140	402	351	59	38	269	282	52	54	0	0	2.797	0.158	1.008	0.118	0.1455
5790	Bait	9	2018-12-05	140	350	296	105	105	215	208	8	6	0	0	2.7965	0.2555	0.534	0.119	0.129
6109	Manual	9	2018-12-05	140	408	450	21	27	62	66	3	0	0	0	0.8145	0.1225	0.1815	0.125	0.153
6283	Bait	9	2018-12-04	140	455	417	166	181	462	498	3	4	5	5	2.994	0.523	2.2215	0.1105	0.1455
6773	Bait	9	2018-12-04	140	458	484	52	60	374	372	13	15	0	0	0.944	0.143	0.9525	0.115	0.1395
7066	Control	9	2018-12-04	140	501	490	78	68	522	514	26	21	0	0	1.821	0.229	2.7985	0.2005	0.139
7268	Manual	9	2018-12-05	140	394	385	63	64	191	177	19	5	0	0	2.435	0.1315	0.3695	0.0555	0.065
7368	Control	9	2018-12-05	140	302	297	136	117	474	448	150	145	0	0	2.722	0.326	2.479	0.188	0.0645
7525	Control	9	2018-12-04	140	133	73	152	151	211	197	235	252	0	0	2.931	0.5605	3.0365	0.234	0.0495
7879	Bait	9	2018-12-05	140	224	178	217	239	239	209	6	8	0	0	2.791	0.9145	1.0385	0.0805	0.112
8072	Control	9	2018-12-05	140	352	355	22	19	282	323	91	108	0	0	1.9225	0.0795	1.0405	0.08	0.1045
8375	Bait	9	2018-12-05	140	264	175	77	87	417	442	146	190	0	0	2.8295	0.232	2.2345	0.1405	0.0695
9372	Manual	9	2018-12-04	140	111	34	196	219	236	247	36	53	0	0	2.746	0.9285	2.2705	0.0885	0.0505
9836	Bait	9	2018-12-04	140	240	207	31	41	223	224	73	77	0	0	0.6245	0.146	0.657	0.109	0.1205
263	Manual	10	2019-01-10	175	224	309	6	7	3	11	0	0	0	0	0.3416	0.0502	0.05115	0.05115	0.07045
289	Bait	10	2019-01-10	175	420	393	99	120	246	215	6	5	0	0	2.32185	0.1658	0.782	0.1119	0.0513
310	Manual	10	2019-01-17	175	310	340	92	75	212	215	74	81	0	0	2.68595	0.128	0.6885	0.16785	0.05495
327	Bait	10	2019-01-15	175	477	535	9	22	90	85	41	35	2	0	1.57535	0.05625	0.13685	0.05665	0.056
523	Control	10	2019-01-16	175	397	386	52	55	102	105	1	3	0	0	2.12105	0.1458	0.3949	0.1145	0.0894
595	Manual	10	2019-01-16	175	134	125	160	142	178	161	43	29	0	0	2.74265	0.2765	1.21675	0.3471	0.08395
768	Bait	10	2019-01-16	175	456	380	68	45	80	116	4	1	0	0	1.4326	0.1494	0.2215	0.06945	0.06495
833	Bait	10	2019-01-10	175	199	245	63	59	87	105	0	0	0	0	0.14855	0.26015	0.4353	0.0494	0.04785
859	Bait	10	2019-01-16	175	367	347	30	37	243	259	35	34	0	0	2.50165	0.0873	1.0734	0.30955	0.06275
882	Control	10	2019-01-10	175	417	392	8	6	66	84	1	5	0	0	0.91105	0.05675	0.1326	0.0547	0.05205
1589	Bait	10	2019-01-14	175	277	270	108	101	355	386	154	140	0	0	2.3671	0.08815	1.05475	0.6411	0.05555
1624	Bait	10	2019-01-09	175	485	471	66	75	414	383	54	45	0	0	1.16065	0.14715	0.97625	0.2857	0.06275
2298	Bait	10	2019-01-17	175	450	459	38	43	175	188	22	20	0	0	1.1879	0.075	0.51005	0.0571	0.05335
2560	Control	10	2019-01-15	175	464	476	27	24	146	162	34	37	0	1	1.52315	0.06555	0.24445	0.0603	0.05295
2863	Bait	10	2019-01-08	175	289	274	23	20	77	89	0	0	2	0	0.2697	0.0907	0.28605	0.08205	0.09675
2885	Bait	10	2019-01-18	175	298	264	12	19	112	85	4	1	0	0	2.23675	0.0577	0.14575	0.09095	0.05395
3087	Control	10	2019-01-17	175	457	446	5	6	95	101	4	9	0	0	0.5029	0.0534	0.1652	0.0563	0.05315
3587	Bait	10	2019-01-07	175	254	259	96	109	137	144	5	6	0	0	2.472	0.2762	0.5831	0.1244	0.09025
3620	Manual	10	2019-01-07	175	238	231	91	83	117	134	0	0	0	0	2.6501	0.12945	0.25295	0.07355	0.0914
3856	Bait	10	2019-01-08	175	530	491	53	36	209	217	3	7	0	0	1.04755	0.1092	0.42245	0.1209	0.0965
4028	Manual	10	2019-01-08	175	402	386	14	9	67	69	0	0	0	0	0.6621	0.08025	0.1226	0.0873	0.09785
4042	Control	10	2019-01-08	175	547	498	20	14	190	212	3	5	0	0	2.0501	0.09495	0.79175	0.11135	0.10525
4280	Control	10	2019-01-11	175	486	480	29	28	166	129	9	10	0	0	0.73695	0.06025	0.3443	0.10125	0.05425
5537	Bait	10	2019-01-09	175	409	399	10	17	29	30	0	0	0	0	0.2756	0.0511	0.0693	0.04605	0.0517
5593	Bait	10	2019-01-18	175	214	174	23	20	135	198	23	18	0	0	2.5679	0.1016	0.7088	0.33995	0.05525
5790	Bait	10	2019-01-14	175	300	310	69	83	155	153	5	18	2	0	2.56575	0.12995	0.2555	0.0611	0.0609
6109	Manual	10	2019-01-15	175	441	475	24	20	67	57	8	4	0	0	0.63485	0.05625	0.1212	0.0517	0.05185
6283	Bait	10	2019-01-07	175	275	229	109	104	251	246	0	2	0	0	2.42625	0.23555	0.93805	0.0791	0.0954
6773	Bait	10	2019-01-11	175	462	428	15	15	86	84	3	2	0	0	0.4066	0.05325	0.19605	0.054	0.06805
7066	Control	10	2019-01-07	175	306	308	57	41	341	316	31	49	0	0	2.21745	0.16255	2.67325	0.19655	0.09545
7268	Manual	10	2019-01-14	175	421	457	16	37	164	127	9	16	0	0	1.26765	0.0531	0.1774	0.0995	0.05595
7368	Control	10	2019-01-14	175	428	427	51	56	303	194	33	62	0	0	1.76415	0.12025	0.81835	0.3654	0.05605
7525	Control	10	2019-01-09	175	494	450	17	31	275	316	11	7	0	0	0.80915	0.05725	0.28705	0.0522	0.04905
7879	Bait	10	2019-01-15	175	425	364	233	196	192	245	36	17	0	2	2.58685	0.45405	0.6737	0.0589	0.05455
8072	Control	10	2019-01-18	175	377	320	13	24	226	211	9	17	0	0	2.4041	0.06425	0.6816	0.49375	0.0537
8375	Bait	10	2019-01-17	175	472	527	25	24	131	120	16	10	0	0	1.38235	0.07155	0.23835	0.05905	0.054
9372	Manual	10	2019-01-09	175	498	487	42	50	90	157	0	0	0	0	0.7954	0.0823	0.14945	0.04575	0.0488
9836	Bait	10	2019-01-11	175	454	451	19	12	139	133	9	11	0	0	0.79905	0.0583	0.46615	0.07725	0.06025
